# Supplementary material for: Coherent X-rays reveal anomalous molecular diffusion and cage effects in crowded protein solutions
Source: Nat Commun. 2025 Nov 29;16:10814. doi: 10.1038/s41467-025-66972-6 (PMC12669764; doi:10.1038/s41467-025-66972-6)
Supplement: Supplementary file 4 — Source data [file 41467_2025_66972_MOESM4_ESM.xlsx]

## Sheet: Figure 2
X-ray free electron laser data
c = 70 mg/ml					c = 180 mg/ml					c = 400 mg/ml					c = 730 mg/ml
q	I(q)	S(q)			q	I(q)	S(q)			q	I(q)	S(q)			q	I(q)	S(q)
0.052768060289665686	2.8255996704101562	0.49344650648062194			0.052768060289665686	2.309937000274658	0.4033941506541483			0.052768060289665686	1.8373703956604004	0.32086784965625004			0.052768060289665686	2.8255996704101562	0.49344650648062194
0.05628655406603711	2.8520238399505615	0.49807868220809143			0.05628655406603711	2.1178932189941406	0.36986978889696315			0.05628655406603711	1.6917908191680908	0.2954550947307765			0.05628655406603711	2.8520238399505615	0.49807868220809143
0.05980504784240853	2.706048011779785	0.4726705394983415			0.05980504784240853	2.210568428039551	0.38612418087594624			0.05980504784240853	1.741237998008728	0.3041453630622877			0.05980504784240853	2.706048011779785	0.4726705394983415
0.06332354161877994	3.003331422805786	0.5247670502748686			0.06332354161877994	2.1629629135131836	0.377930898465055			0.06332354161877994	1.7608391046524048	0.3076684735849483			0.06332354161877994	3.003331422805786	0.5247670502748686
0.06684203539515138	3.1968040466308594	0.5588313779812933			0.06684203539515138	2.2772932052612305	0.3980922520876862			0.06684203539515138	1.8263587951660156	0.31926468388855694			0.06684203539515138	3.1968040466308594	0.5588313779812933
0.07036052917152277	3.2091736793518066	0.5613320568538026			0.07036052917152277	2.2734172344207764	0.3976543913756395			0.07036052917152277	1.8054636716842651	0.3158023731962381			0.07036052917152277	3.2091736793518066	0.5613320568538026
0.0738790229478942	3.2121469974517822	0.5622681142486987			0.0738790229478942	2.3693971633911133	0.41474952121718467			0.0738790229478942	1.89882493019104	0.3323785383294151			0.0738790229478942	3.2121469974517822	0.5622681142486987
0.07739751672426562	3.28035044670105	0.574709734451215			0.07739751672426562	2.245182752609253	0.3933507768006342			0.07739751672426562	1.8877969980239868	0.3307376203271594			0.07739751672426562	3.28035044670105	0.574709734451215
0.08091601050063706	3.130153179168701	0.5489493397900155			0.08091601050063706	2.2072818279266357	0.38710112695802174			0.08091601050063706	1.7599910497665405	0.3086577066919697			0.08091601050063706	3.130153179168701	0.5489493397900155
0.08443450427700847	3.255873918533325	0.571649741984107			0.08443450427700847	2.2327771186828613	0.392019636107234			0.08443450427700847	1.7785215377807617	0.3122637312575617			0.08443450427700847	3.255873918533325	0.571649741984107
0.08795299805337989	3.3501169681549072	0.5889451816834933			0.08795299805337989	2.298201560974121	0.40402014409942166			0.08795299805337989	1.8229936361312866	0.320479331197967			0.08795299805337989	3.3501169681549072	0.5889451816834933
0.0914714918297513	3.3652660846710205	0.5924378758991415			0.0914714918297513	2.293684720993042	0.4037914590733264			0.0914714918297513	1.8275705575942993	0.3217344824228053			0.0914714918297513	3.3652660846710205	0.5924378758991415
0.09498998560612272	3.3118293285369873	0.583922662969899			0.09498998560612272	2.2528107166290283	0.397202552736658			0.09498998560612272	1.807372808456421	0.3186655295140802			0.09498998560612272	3.3118293285369873	0.583922662969899
0.09850847938249413	3.3544771671295166	0.5924217165809946			0.09850847938249413	2.2738301753997803	0.40157266912639195			0.09850847938249413	1.794674277305603	0.3169507206677699			0.09850847938249413	3.3544771671295166	0.5924217165809946
0.10202697315886557	3.4071664810180664	0.6027989015594142			0.10202697315886557	2.3215625286102295	0.4107329005438803			0.10202697315886557	1.814284324645996	0.32098479372359323			0.10202697315886557	3.4071664810180664	0.6027989015594142
0.10554546693523698	3.364299774169922	0.5963487958365435			0.10554546693523698	2.297142505645752	0.40718676767972306			0.10554546693523698	1.7923341989517212	0.3177054680184833			0.10554546693523698	3.364299774169922	0.5963487958365435
0.1090639607116084	3.353998899459839	0.5957284133742553			0.1090639607116084	2.2855064868927	0.4059456266927219			0.1090639607116084	1.7613991498947144	0.3128550278710996			0.1090639607116084	3.353998899459839	0.5957284133742553
0.11258245448797982	3.330109119415283	0.5927561944121797			0.11258245448797982	2.2569165229797363	0.4017289409815548			0.11258245448797982	1.753374695777893	0.31209898927654156			0.11258245448797982	3.330109119415283	0.5927561944121797
0.11610094826435123	3.2977960109710693	0.5883363967262005			0.11610094826435123	2.239588499069214	0.3995490750548141			0.11610094826435123	1.7517629861831665	0.3125195920733602			0.11610094826435123	3.2977960109710693	0.5883363967262005
0.11961944204072267	3.443371057510376	0.6157743146511427			0.11961944204072267	2.2974741458892822	0.41085482257896805			0.11961944204072267	1.776833415031433	0.31774919705314225			0.11961944204072267	3.443371057510376	0.6157743146511427
0.12313793581709406	3.3772430419921875	0.605462083834399			0.12313793581709406	2.2614786624908447	0.4054311804802065			0.12313793581709406	1.7498255968093872	0.31370354448851134			0.12313793581709406	3.3772430419921875	0.605462083834399
0.12665642959346549	3.455486297607422	0.6211140204854647			0.12665642959346549	2.3023741245269775	0.413845299713075			0.12665642959346549	1.7487727403640747	0.31433699058711884			0.12665642959346549	3.455486297607422	0.6211140204854647
0.1301749233698369	3.4623732566833496	0.6240561694512413			0.1301749233698369	2.279604911804199	0.41087468563665164			0.1301749233698369	1.7415672540664673	0.3138990865441038			0.1301749233698369	3.4623732566833496	0.6240561694512413
0.13369341714620836	3.4447710514068604	0.6226550408575366			0.13369341714620836	2.281998872756958	0.412479696068674			0.13369341714620836	1.7564688920974731	0.31748822780480507			0.13369341714620836	3.4447710514068604	0.6226550408575366
0.13721191092257973	3.4691641330718994	0.6289246990433539			0.13721191092257973	2.323317289352417	0.42119418840520984			0.13721191092257973	1.769952654838562	0.3208747097594619			0.13721191092257973	3.4691641330718994	0.6289246990433539
0.14073040469895115	3.400616407394409	0.6183965234730665			0.14073040469895115	2.289292097091675	0.4163040643778043			0.14073040469895115	1.7218711376190186	0.31311945154818915			0.14073040469895115	3.400616407394409	0.6183965234730665
0.14424889847532257	3.5099902153015137	0.6403233965284266			0.14424889847532257	2.320167303085327	0.42326543230624725			0.14424889847532257	1.7590903043746948	0.3209088105660575			0.14424889847532257	3.5099902153015137	0.6403233965284266
0.147767392251694	3.472756862640381	0.635623708468911			0.147767392251694	2.31827449798584	0.42431714564811446			0.147767392251694	1.7423450946807861	0.3189039347851098			0.147767392251694	3.472756862640381	0.635623708468911
0.15128588602806542	3.5328404903411865	0.6488282628594012			0.15128588602806542	2.344369411468506	0.43055814192604136			0.15128588602806542	1.7698514461517334	0.3250442975410339			0.15128588602806542	3.5328404903411865	0.6488282628594012
0.15480437980443684	3.563427448272705	0.6567515527696202			0.15480437980443684	2.376544237136841	0.4380050259227963			0.15480437980443684	1.7564221620559692	0.32371445418942907			0.15480437980443684	3.563427448272705	0.6567515527696202
0.15832287358080827	3.584934949874878	0.6631152121619087			0.15832287358080827	2.342071771621704	0.43321943434775134			0.15832287358080827	1.7741520404815674	0.32816976464021497			0.15832287358080827	3.584934949874878	0.6631152121619087
0.16184136735717972	3.5649220943450928	0.6618797885179052			0.16184136735717972	2.3847532272338867	0.4427641663418381			0.16184136735717972	1.740040898323059	0.32306396993602			0.16184136735717972	3.5649220943450928	0.6618797885179052
0.1653598611335511	3.6320343017578125	0.6769347620185372			0.1653598611335511	2.3736765384674072	0.44240331964192214			0.1653598611335511	1.7365847826004028	0.32366286294942176			0.1653598611335511	3.6320343017578125	0.6769347620185372
0.16887835490992253	3.659468650817871	0.6847449965963736			0.16887835490992253	2.3825714588165283	0.4458171791199683			0.16887835490992253	1.7344473600387573	0.32454278664638225			0.16887835490992253	3.659468650817871	0.6847449965963736
0.17239684868629393	3.6672561168670654	0.6889884513589518			0.17239684868629393	2.3801193237304688	0.44716669514694163			0.17239684868629393	1.7445077896118164	0.3277506906535452			0.17239684868629393	3.6672561168670654	0.6889884513589518
0.17591534246266538	3.751495599746704	0.7077511767104394			0.17591534246266538	2.43468976020813	0.45932469000657344			0.17591534246266538	1.7631142139434814	0.3326263200581675			0.17591534246266538	3.751495599746704	0.7077511767104394
0.1794338362390368	3.759850263595581	0.712356701441494			0.1794338362390368	2.400869131088257	0.45487852710505244			0.1794338362390368	1.7600523233413696	0.3334667588895889			0.1794338362390368	3.759850263595581	0.712356701441494
0.1829523300154082	3.738668918609619	0.7114426473321205			0.1829523300154082	2.4250683784484863	0.46147356433236203			0.1829523300154082	1.7637789249420166	0.33563484194614723			0.1829523300154082	3.738668918609619	0.7114426473321205
0.18647082379177962	3.730048656463623	0.7129812671649435			0.18647082379177962	2.42527437210083	0.4635798166488161			0.18647082379177962	1.7456291913986206	0.33366885384709777			0.18647082379177962	3.730048656463623	0.7129812671649435
0.18998931756815107	3.789653778076172	0.7276936079834455			0.18998931756815107	2.4340648651123047	0.467391870509081			0.18998931756815107	1.7489696741104126	0.335839128549747			0.18998931756815107	3.789653778076172	0.7276936079834455
0.19350781134452244	3.842345952987671	0.74126798325421			0.19350781134452244	2.4507758617401123	0.4728053162341379			0.19350781134452244	1.7570512294769287	0.3389715130047792			0.19350781134452244	3.842345952987671	0.74126798325421
0.19702630512089386	3.7975125312805176	0.7361255962606938			0.19702630512089386	2.460622549057007	0.47697728217039226			0.19702630512089386	1.7615183591842651	0.34146002135635134			0.19702630512089386	3.7975125312805176	0.7361255962606938
0.2005447988972653	3.8177530765533447	0.7436669419354475			0.2005447988972653	2.4825730323791504	0.48358480150840955			0.2005447988972653	1.7607003450393677	0.3429699514738846			0.2005447988972653	3.8177530765533447	0.7436669419354475
0.20406329267363674	3.885140895843506	0.7605697959846486			0.20406329267363674	2.482130765914917	0.4859112374650968			0.20406329267363674	1.7664753198623657	0.34581183938688126			0.20406329267363674	3.885140895843506	0.7605697959846486
0.20758178645000816	3.9117908477783203	0.769685271174623			0.20758178645000816	2.4869916439056396	0.4893413115539178			0.20758178645000816	1.7760614156723022	0.3494584337749834			0.20758178645000816	3.9117908477783203	0.769685271174623
0.21110028022637956	3.951500654220581	0.7815346965478603			0.21110028022637956	2.5172770023345947	0.49787144255581656			0.21110028022637956	1.7888904809951782	0.35380989558781273			0.21110028022637956	3.951500654220581	0.7815346965478603
0.21461877400275098	3.93251371383667	0.7818949635224338			0.21461877400275098	2.532639741897583	0.503560387474128			0.21461877400275098	1.7721712589263916	0.3523577560725099			0.21461877400275098	3.93251371383667	0.7818949635224338
0.2181372677791224	3.947223424911499	0.7890506550590302			0.2181372677791224	2.535104990005493	0.50676784665195			0.2181372677791224	1.781805157661438	0.3561831243483719			0.2181372677791224	3.947223424911499	0.7890506550590302
0.22165576155549382	3.9489004611968994	0.7937197890334153			0.22165576155549382	2.5288920402526855	0.5083014644929315			0.22165576155549382	1.76582932472229	0.35492760499304193			0.22165576155549382	3.9489004611968994	0.7937197890334153
0.22517425533186525	4.030696868896484	0.8146890387387874			0.22517425533186525	2.5849924087524414	0.5224816195201087			0.22517425533186525	1.8015247583389282	0.36412627334335845			0.22517425533186525	4.030696868896484	0.8146890387387874
0.22869274910823664	4.025146961212158	0.818194979862748			0.22869274910823664	2.5825819969177246	0.5249635831265421			0.22869274910823664	1.7807430028915405	0.3619731532190999			0.22869274910823664	4.025146961212158	0.818194979862748
0.23221124288460807	4.070490837097168	0.8322000804139085			0.23221124288460807	2.6240170001983643	0.5364726645685902			0.23221124288460807	1.811368703842163	0.37032909055065993			0.23221124288460807	4.070490837097168	0.8322000804139085
0.23572973666097952	4.093169212341309	0.841761090607543			0.23572973666097952	2.643047571182251	0.5435433092688374			0.23572973666097952	1.805598258972168	0.3713216715554864			0.23572973666097952	4.093169212341309	0.841761090607543
0.23924823043735094	4.147927284240723	0.8581255851218174			0.23924823043735094	2.6674728393554688	0.551848292006885			0.23924823043735094	1.8276209831237793	0.37809925204846845			0.23924823043735094	4.147927284240723	0.8581255851218174
0.2427667242137223	4.14827299118042	0.8634151988070974			0.2427667242137223	2.653265953063965	0.5522467426847837			0.2427667242137223	1.8265230655670166	0.38016975251758545			0.2427667242137223	4.14827299118042	0.8634151988070974
0.24628521799009373	4.142568111419678	0.867554556791006			0.24628521799009373	2.681241035461426	0.5615171096131119			0.24628521799009373	1.8315364122390747	0.3835682693041536			0.24628521799009373	4.142568111419678	0.867554556791006
0.24980371176646518	4.057528972625732	0.8550775343343628			0.24980371176646518	2.67376708984375	0.5634656334067976			0.24980371176646518	1.8113205432891846	0.38171496187118154			0.24980371176646518	4.057528972625732	0.8550775343343628
0.2533222055428366	4.072332859039307	0.8636657825902654			0.2533222055428366	2.688248634338379	0.570127398202087			0.2533222055428366	1.7976216077804565	0.3812419994914641			0.2533222055428366	4.072332859039307	0.8636657825902654
0.256840699319208	4.178600311279297	0.8919360689902464			0.256840699319208	2.7477798461914062	0.5865226682045019			0.256840699319208	1.8439364433288574	0.3935943049430312			0.256840699319208	4.178600311279297	0.8919360689902464
0.2603591930955794	4.208716869354248	0.9042629751264248			0.2603591930955794	2.7644519805908203	0.5939557066294772			0.2603591930955794	1.854779601097107	0.3985082526024271			0.2603591930955794	4.208716869354248	0.9042629751264248
0.26387768687195085	4.152368545532227	0.8981001022241994			0.26387768687195085	2.743633270263672	0.5934100276594615			0.26387768687195085	1.8454471826553345	0.39914480932898916			0.26387768687195085	4.152368545532227	0.8981001022241994
0.26739618064832227	4.187514305114746	0.9118230512162502			0.26739618064832227	2.8014657497406006	0.6100136897303758			0.26739618064832227	1.8733452558517456	0.4079172405151356			0.26739618064832227	4.187514305114746	0.9118230512162502
0.27091467442469364	4.175157070159912	0.9153645125381356			0.27091467442469364	2.82501220703125	0.6193577408926485			0.27091467442469364	1.861864686012268	0.4081965692469898			0.27091467442469364	4.175157070159912	0.9153645125381356
0.2744331682010651	4.191766262054443	0.9253941524295617			0.2744331682010651	2.8558096885681152	0.6304620549573005			0.2744331682010651	1.8877614736557007	0.41675117582044885			0.2744331682010651	4.191766262054443	0.9253941524295617
0.2779516619774365	4.219167709350586	0.9380077715148718			0.2779516619774365	2.888479709625244	0.6421684151743259			0.2779516619774365	1.9101923704147339	0.424675054096415			0.2779516619774365	4.219167709350586	0.9380077715148718
0.28147015575380796	4.218826770782471	0.9446321620168965			0.28147015575380796	2.867253303527832	0.6420029786069119			0.28147015575380796	1.8988033533096313	0.4251586174281202			0.28147015575380796	4.218826770782471	0.9446321620168965
0.2849886495301793	4.21909761428833	0.9515318473759328			0.2849886495301793	2.915072202682495	0.6574354030497241			0.2849886495301793	1.9206722974777222	0.4331686313420141			0.2849886495301793	4.21909761428833	0.9515318473759328
0.2885071433065508	4.215092658996582	0.9576019968034085			0.2885071433065508	2.932752847671509	0.6662747357523727			0.2885071433065508	1.9228435754776	0.4368394314251228			0.2885071433065508	4.215092658996582	0.9576019968034085
0.2920256370829222	4.222157001495361	0.9663349820117373			0.2920256370829222	2.96574068069458	0.6787760865401191			0.2920256370829222	1.9671460390090942	0.45022535884425013			0.2920256370829222	4.222157001495361	0.9663349820117373
0.29554413085929365	4.155322074890137	0.958197149798898			0.29554413085929365	2.9889814853668213	0.6892446585191884			0.29554413085929365	1.943888545036316	0.4482512744807578			0.29554413085929365	4.155322074890137	0.958197149798898
0.299062624635665	4.157619953155518	0.9660355776130014			0.299062624635665	2.9874372482299805	0.6941401047988357			0.299062624635665	1.9400746822357178	0.4507822451960459			0.299062624635665	4.157619953155518	0.9660355776130014
0.30258111841203644	4.212660789489746	0.9863800595819426			0.30258111841203644	3.0383310317993164	0.7114147976462105			0.30258111841203644	1.9908300638198853	0.46614603711399627			0.30258111841203644	4.212660789489746	0.9863800595819426
0.30609961218840787	4.113569736480713	0.970705539065212			0.30609961218840787	3.0010509490966797	0.7081773540757114			0.30609961218840787	1.9957557916641235	0.4709513571313294			0.30609961218840787	4.113569736480713	0.970705539065212
0.3096181059647793	4.156064033508301	0.9884918390038011			0.3096181059647793	3.0545992851257324	0.7265158038487464			0.3096181059647793	2.002366542816162	0.47624934467221297			0.3096181059647793	4.156064033508301	0.9884918390038011
0.3131365997411507	4.179023265838623	1.0019109108943922			0.3131365997411507	3.096585750579834	0.7423991649013086			0.3131365997411507	2.0466108322143555	0.49067017331478985			0.3131365997411507	4.179023265838623	1.0019109108943922
0.31665509351752213	4.157262802124023	1.0047702151390978			0.31665509351752213	3.1257519721984863	0.7554640532429431			0.31665509351752213	2.0630931854248047	0.4986297090329414			0.31665509351752213	4.157262802124023	1.0047702151390978
0.32017358729389356	4.113433837890625	1.0023286054081875			0.32017358729389356	3.1434497833251953	0.7659705983143751			0.32017358729389356	2.0602526664733887	0.5020258830316751			0.32017358729389356	4.113433837890625	1.0023286054081875
0.32369208107026504	4.126779079437256	1.013922096783766			0.32369208107026504	3.148209571838379	0.7734940389173992			0.32369208107026504	2.0695078372955322	0.508464250620508			0.32369208107026504	4.126779079437256	1.013922096783766
0.3272105748466364	4.047233581542969	1.002722720463971			0.3272105748466364	3.153712749481201	0.7813483693345259			0.3272105748466364	2.069993734359741	0.512851494680202			0.3272105748466364	4.047233581542969	1.002722720463971
0.33072906862300777	3.999330997467041	0.9992649775759465			0.33072906862300777	3.174309015274048	0.7931266044165113			0.33072906862300777	2.0919201374053955	0.5226830958625982			0.33072906862300777	3.999330997467041	0.9992649775759465
0.33424756239937925	4.039053916931152	1.0178535135956013			0.33424756239937925	3.2041397094726562	0.8074526787775811			0.33424756239937925	2.123225688934326	0.5350591938932203			0.33424756239937925	4.039053916931152	1.0178535135956013
0.3377660561757506	3.9873156547546387	1.0135383398648232			0.3377660561757506	3.2031919956207275	0.8142214184697822			0.3377660561757506	2.1416895389556885	0.5443974655635089			0.3377660561757506	3.9873156547546387	1.0135383398648232
0.3412845499521221	3.956181049346924	1.0144514756094465			0.3412845499521221	3.2256953716278076	0.827139000155601			0.3412845499521221	2.1424660682678223	0.5493752895678744			0.3412845499521221	3.956181049346924	1.0144514756094465
0.34480304372849346	3.9552884101867676	1.0232237929836847			0.34480304372849346	3.263134479522705	0.8441651942286933			0.34480304372849346	2.1869428157806396	0.5657569607539621			0.34480304372849346	3.9552884101867676	1.0232237929836847
0.3483215375048649	3.9508039951324463	1.0312335206728367			0.3483215375048649	3.281938076019287	0.8566470515647322			0.3483215375048649	2.225726366043091	0.5809560974423104			0.3483215375048649	3.9508039951324463	1.0312335206728367
0.35184003128123637	3.8946688175201416	1.0258008557636649			0.35184003128123637	3.2927346229553223	0.8672598767734808			0.35184003128123637	2.227182388305664	0.5866084540441252			0.35184003128123637	3.8946688175201416	1.0258008557636649
0.35535852505760773	3.8513691425323486	1.0236949735013054			0.35535852505760773	3.3113033771514893	0.8801453363481645			0.35535852505760773	2.255129337310791	0.5994139991189296			0.35535852505760773	3.8513691425323486	1.0236949735013054
0.35887701883397916	3.799896240234375	1.0193705422325783			0.35887701883397916	3.324465751647949	0.8918302377639551			0.35887701883397916	2.266148805618286	0.6079232773747641			0.35887701883397916	3.799896240234375	1.0193705422325783
0.3623955126103506	3.7585835456848145	1.017727537814092			0.3623955126103506	3.311321258544922	0.8966205114932014			0.3623955126103506	2.290494680404663	0.6202069691601108			0.3623955126103506	3.7585835456848145	1.017727537814092
0.365914006386722	3.748976945877075	1.024729579602807			0.365914006386722	3.362969398498535	0.9192200357224105			0.365914006386722	2.324772596359253	0.6354435831735054			0.365914006386722	3.748976945877075	1.024729579602807
0.3694325001630935	3.754307270050049	1.035995446692741			0.3694325001630935	3.388697624206543	0.9351059622017318			0.3694325001630935	2.375549554824829	0.6555294054003669			0.3694325001630935	3.754307270050049	1.035995446692741
0.37295099393946485	3.716744899749756	1.035534672050334			0.37295099393946485	3.3861522674560547	0.9434271237964938			0.37295099393946485	2.398099660873413	0.6681425528054629			0.37295099393946485	3.716744899749756	1.035534672050334
0.3764694877158363	3.68173885345459	1.035788852454953			0.3764694877158363	3.384394407272339	0.9521364355422022			0.3764694877158363	2.425093412399292	0.6822549502914647			0.3764694877158363	3.68173885345459	1.035788852454953
0.3799879814922077	3.583369493484497	1.0180492228077678			0.3799879814922077	3.361264705657959	0.9549483141565402			0.3799879814922077	2.4420785903930664	0.6938040816564234			0.3799879814922077	3.583369493484497	1.0180492228077678
0.38350647526857906	3.5630834102630615	1.022362239681924			0.38350647526857906	3.3893449306488037	0.9725111504301344			0.38350647526857906	2.4722869396209717	0.7093779915521424			0.38350647526857906	3.5630834102630615	1.022362239681924
0.38702496904495054	3.5438899993896484	1.027078195469443			0.38702496904495054	3.397885322570801	0.9847635972592886			0.38702496904495054	2.498425006866455	0.7240850164260028			0.38702496904495054	3.5438899993896484	1.027078195469443
0.39054346282132196	3.483828067779541	1.0199229849456677			0.39054346282132196	3.381216287612915	0.9898824125527522			0.39054346282132196	2.529857873916626	0.7406393539576708			0.39054346282132196	3.483828067779541	1.0199229849456677
0.39406195659769333	3.430345296859741	1.0145628377223843			0.39406195659769333	3.377295970916748	0.9988729397837544			0.39406195659769333	2.5564959049224854	0.7561120680715865			0.39406195659769333	3.430345296859741	1.0145628377223843
0.3975804503740648	3.393030881881714	1.0139174094224261			0.3975804503740648	3.360785722732544	1.0042817796095338			0.3975804503740648	2.595019817352295	0.775452930461142			0.3975804503740648	3.393030881881714	1.0139174094224261
0.4010989441504362	3.311819314956665	0.9999961734626012			0.4010989441504362	3.359781265258789	1.0144782113882052			0.4010989441504362	2.6153037548065186	0.7896849563229931			0.4010989441504362	3.311819314956665	0.9999961734626012
0.4046174379268076	3.306159257888794	1.008825187240004			0.4046174379268076	3.3752033710479736	1.0298929353641915			0.4046174379268076	2.6723792552948	0.8154366528585901			0.4046174379268076	3.306159257888794	1.008825187240004
0.4081359317031791	3.252776622772217	1.0031142207627404			0.4081359317031791	3.325895309448242	1.0256631839715054			0.4081359317031791	2.7046618461608887	0.8340827211771046			0.4081359317031791	3.252776622772217	1.0031142207627404
0.41165442547955045	3.249875068664551	1.013002659203519			0.41165442547955045	3.326275587081909	1.0368171218599238			0.41165442547955045	2.7423746585845947	0.8548121750809744			0.41165442547955045	3.249875068664551	1.013002659203519
0.4151729192559219	3.217564582824707	1.0138247317780746			0.4151729192559219	3.3139536380767822	1.0441959558586837			0.4151729192559219	2.771252393722534	0.8731958154002631			0.4151729192559219	3.217564582824707	1.0138247317780746
0.4186914130322933	3.1597094535827637	1.0065108773498075			0.4186914130322933	3.29184627532959	1.0486023893468759			0.4186914130322933	2.781977891921997	0.8861862222194974			0.4186914130322933	3.1597094535827637	1.0065108773498075
0.42220990680866477	3.1250553131103516	1.0064887382224408			0.42220990680866477	3.2848317623138428	1.0579481202612906			0.42220990680866477	2.816077947616577	0.906976211424			0.42220990680866477	3.1250553131103516	1.0064887382224408
0.4257284005850362	3.0891358852386475	1.0060337139731255			0.4257284005850362	3.2778687477111816	1.0674980379904526			0.4257284005850362	2.85455322265625	0.9296375702048786			0.4257284005850362	3.0891358852386475	1.0060337139731255
0.4292468943614075	2.9890198707580566	0.9844035164535965			0.4292468943614075	3.2266578674316406	1.0626672126966268			0.4292468943614075	2.84428071975708	0.9367351566682321			0.4292468943614075	2.9890198707580566	0.9844035164535965
0.432765388137779	2.9671621322631836	0.988323537377599			0.432765388137779	3.194448471069336	1.0640297425924368			0.432765388137779	2.881272315979004	0.9597147521248616			0.432765388137779	2.9671621322631836	0.988323537377599
0.4362838819141504	2.984928846359253	1.005657935210468			0.4362838819141504	3.1974191665649414	1.077248392483147			0.4362838819141504	2.93819522857666	0.9899127786688504			0.4362838819141504	2.984928846359253	1.005657935210468
0.4398023756905218	2.9294419288635254	0.9984001263255904			0.4398023756905218	3.1720237731933594	1.0810758496935111			0.4398023756905218	2.941520929336548	1.0025168485048694			0.4398023756905218	2.9294419288635254	0.9984001263255904
0.44332086946689325	2.820592164993286	0.9725428195698781			0.44332086946689325	3.1053786277770996	1.070737508909001			0.44332086946689325	2.9356608390808105	1.0122185945301194			0.44332086946689325	2.820592164993286	0.9725428195698781
0.4468393632432646	2.8536722660064697	0.9955582266010404			0.4468393632432646	3.0969436168670654	1.0804281216716425			0.4468393632432646	2.9886932373046875	1.042662949286341			0.4468393632432646	2.8536722660064697	0.9955582266010404
0.45035785701963604	2.7990806102752686	0.9881383104406336			0.45035785701963604	3.072299003601074	1.0845904395153971			0.45035785701963604	2.9968984127044678	1.057972381944329			0.45035785701963604	2.7990806102752686	0.9881383104406336
0.4538763507960075	2.769897937774658	0.9895815431647619			0.4538763507960075	3.009920358657837	1.0753327270668422			0.4538763507960075	3.002399206161499	1.0726457044338158			0.4538763507960075	2.769897937774658	0.9895815431647619
0.4573948445723789	2.6867053508758545	0.9714924088725825			0.4573948445723789	2.9711334705352783	1.0743394945051163			0.4573948445723789	3.0173122882843018	1.0910374000312935			0.4573948445723789	2.6867053508758545	0.9714924088725825
0.46091333834875037	2.6708126068115234	0.977553488164152			0.46091333834875037	2.93660306930542	1.0748363657258777			0.46091333834875037	3.034902572631836	1.110815393951351			0.46091333834875037	2.6708126068115234	0.977553488164152
0.46443183212512174	2.5994391441345215	0.9631655237014869			0.46443183212512174	2.9021294116973877	1.0753208178599285			0.46443183212512174	3.032102108001709	1.123479353721802			0.46443183212512174	2.5994391441345215	0.9631655237014869
0.4679503259014932	2.602735757827759	0.976387184203592			0.4679503259014932	2.8642704486846924	1.0744990696087502			0.4679503259014932	3.0453877449035645	1.1424432391164283			0.4679503259014932	2.602735757827759	0.976387184203592
0.47146881967786464	2.5754024982452393	0.9782610126430964			0.47146881967786464	2.8393614292144775	1.0785250795558738			0.47146881967786464	3.044490098953247	1.1564427769887604			0.47146881967786464	2.5754024982452393	0.9782610126430964
0.474987313454236	2.4757237434387207	0.9523057480065896			0.474987313454236	2.771756410598755	1.0661768977988164			0.474987313454236	3.006467342376709	1.1564601466038669			0.474987313454236	2.4757237434387207	0.9523057480065896
0.4785058072306074	2.4946413040161133	0.9718387033668224			0.4785058072306074	2.7573139667510986	1.0741681890297377			0.4785058072306074	3.018254518508911	1.1758228732734475			0.4785058072306074	2.4946413040161133	0.9718387033668224
0.48202430100697885	2.427333354949951	0.9577999304673793			0.48202430100697885	2.6976847648620605	1.0644778108774438			0.48202430100697885	3.0098369121551514	1.1876496755201353			0.48202430100697885	2.427333354949951	0.9577999304673793
0.4855427947833502	2.4141476154327393	0.9649753573253794			0.4855427947833502	2.6491494178771973	1.0589095549736354			0.4855427947833502	2.9709584712982178	1.1875419866485568			0.4855427947833502	2.4141476154327393	0.9649753573253794
0.4890612885597217	2.398681640625	0.9713594763081339			0.4890612885597217	2.6218371391296387	1.0617275681634137			0.4890612885597217	2.987049102783203	1.20962213867283			0.4890612885597217	2.398681640625	0.9713594763081339
0.49257978233609306	2.3209228515625	0.9522943226293844			0.49257978233609306	2.565534830093384	1.0526606439395625			0.49257978233609306	2.915091037750244	1.1960866373836068			0.49257978233609306	2.3209228515625	0.9522943226293844
0.4960982761124645	2.3086962699890137	0.9599061510741312			0.4960982761124645	2.5248935222625732	1.049796274759383			0.4960982761124645	2.9155020713806152	1.2122028879294509			0.4960982761124645	2.3086962699890137	0.9599061510741312
0.49961676988883597	2.267861843109131	0.9556055663461847			0.49961676988883597	2.4971518516540527	1.0522211233066834			0.49961676988883597	2.886235237121582	1.2161686960268152			0.49961676988883597	2.267861843109131	0.9556055663461847
0.5031352636652073	2.2337679862976074	0.954001556194416			0.5031352636652073	2.4382874965667725	1.0413480972315234			0.5031352636652073	2.855409622192383	1.2194934057545403			0.5031352636652073	2.2337679862976074	0.954001556194416
0.5066537574415788	2.2011561393737793	0.9529278066380107			0.5066537574415788	2.4053876399993896	1.0413438904134469			0.5066537574415788	2.8198230266571045	1.2207619465998207			0.5066537574415788	2.2011561393737793	0.9529278066380107
0.5101722512179502	2.0910210609436035	0.9177299935021449			0.5101722512179502	2.311522960662842	1.0145063635971456			0.5101722512179502	2.7299821376800537	1.1981641551274111			0.5101722512179502	2.0910210609436035	0.9177299935021449
0.5136907449943215	2.112837791442871	0.940198710324058			0.5136907449943215	2.3020224571228027	1.0243846611296372			0.5136907449943215	2.7263336181640625	1.2132003079747908			0.5136907449943215	2.112837791442871	0.940198710324058
0.517209238770693	2.087272882461548	0.9418453092420016			0.517209238770693	2.2669789791107178	1.0229345994595438			0.517209238770693	2.7100205421447754	1.222849322248447			0.517209238770693	2.087272882461548	0.9418453092420016
0.5207277325470645	2.0723397731781006	0.9483274221420288			0.5207277325470645	2.2163643836975098	1.0142347812652588			0.5207277325470645	2.6533234119415283	1.2141923904418945			0.5207277325470645	2.0723397731781006	0.9483274221420288
0.5242462263234359	2.065627098083496	0.9587304321705472			0.5242462263234359	2.1961519718170166	1.0193115728191835			0.5242462263234359	2.6140127182006836	1.213255510769262			0.5242462263234359	2.065627098083496	0.9587304321705472
0.5277647200998072	1.9852702617645264	0.9346781923855306			0.5277647200998072	2.1402292251586914	1.0076338579993076			0.5277647200998072	2.551942825317383	1.2014713407579103			0.5277647200998072	1.9852702617645264	0.9346781923855306
0.5312832138761787	1.9363189935684204	0.924843183971966			0.5312832138761787	2.076667308807373	0.991877635632525			0.5312832138761787	2.489098072052002	1.1888667826465187			0.5312832138761787	1.9363189935684204	0.924843183971966
0.5348017076525501	1.9567530155181885	0.9482590891486476			0.5348017076525501	2.0530407428741455	0.9949210114081785			0.5348017076525501	2.448573589324951	1.1865994763285737			0.5348017076525501	1.9567530155181885	0.9482590891486476
0.5383202014289215	1.880124568939209	0.9245467014122485			0.5383202014289215	2.0110068321228027	0.988907889076918			0.5383202014289215	2.3886971473693848	1.1746360370098192			0.5383202014289215	1.880124568939209	0.9245467014122485
0.5418386952052929	1.87997305393219	0.9382028354032323			0.5418386952052929	1.9711568355560303	0.9837081857318725			0.5418386952052929	2.3567557334899902	1.1761418655068114			0.5418386952052929	1.87997305393219	0.9382028354032323
0.5453571889816644	1.8400441408157349	0.9320262162807323			0.5453571889816644	1.935091495513916	0.9801699395795198			0.5453571889816644	2.3004186153411865	1.1652169294976367			0.5453571889816644	1.8400441408157349	0.9320262162807323
0.5488756827580358	1.8054978847503662	0.9283329915802028			0.5488756827580358	1.905055046081543	0.9795223023579219			0.5488756827580358	2.237213611602783	1.1503082583238582			0.5488756827580358	1.8054978847503662	0.9283329915802028
0.5523941765344071	1.811179280281067	0.9454261669660133			0.5523941765344071	1.884845495223999	0.9838795406864288			0.5523941765344071	2.2057952880859375	1.1514136634266225			0.5523941765344071	1.811179280281067	0.9454261669660133
0.5559126703107786	1.8010438680648804	0.9545584034816001			0.5559126703107786	1.8488318920135498	0.9798861732534764			0.5559126703107786	2.1659324169158936	1.147950428658744			0.5559126703107786	1.8010438680648804	0.9545584034816001
0.5594311640871501	1.7436310052871704	0.9384211879021882			0.5594311640871501	1.808522343635559	0.9733456837171438			0.5594311640871501	2.09594988822937	1.1280389758161988			0.5594311640871501	1.7436310052871704	0.9384211879021882
0.5629496578635214	1.6972817182540894	0.9277168222548737			0.5629496578635214	1.7616488933563232	0.9628992436122175			0.5629496578635214	2.0381081104278564	1.114008977345039			0.5629496578635214	1.6972817182540894	0.9277168222548737
0.5664681516398928	1.6995139122009277	0.9435347657722338			0.5664681516398928	1.734880805015564	0.9631697862900152			0.5664681516398928	1.9927760362625122	1.1063478509905642			0.5664681516398928	1.6995139122009277	0.9435347657722338
0.5699866454162643	1.6754674911499023	0.9449193460280603			0.5699866454162643	1.7003564834594727	0.9589560552807879			0.5699866454162643	1.9436299800872803	1.0961558523739892			0.5699866454162643	1.6754674911499023	0.9449193460280603
0.5735051391926358	1.609916090965271	0.9224471318893297			0.5735051391926358	1.6488111019134521	0.9447332007643007			0.5735051391926358	1.884482741355896	1.0797678920142981			0.5735051391926358	1.609916090965271	0.9224471318893297
0.577023632969007	1.619945764541626	0.9431321796558952			0.577023632969007	1.6283016204833984	0.9479968665048979			0.577023632969007	1.8481428623199463	1.0759884818349008			0.577023632969007	1.619945764541626	0.9431321796558952
0.5805421267453785	1.6127527952194214	0.9541755485174405			0.5805421267453785	1.626310110092163	0.9621966461865616			0.5805421267453785	1.826814889907837	1.0808240956854176			0.5805421267453785	1.6127527952194214	0.9541755485174405
0.58406062052175	1.5692508220672607	0.9436176422390349			0.58406062052175	1.5753687620162964	0.9472964413388476			0.58406062052175	1.7682816982269287	1.0632983583922293			0.58406062052175	1.5692508220672607	0.9436176422390349
0.5875791142981215	1.5121972560882568	0.9242946119053778			0.5875791142981215	1.528178334236145	0.9340626363006665			0.5875791142981215	1.7096302509307861	1.0449708619641846			0.5875791142981215	1.5121972560882568	0.9242946119053778
0.5910976080744927	1.4818800687789917	0.9208071425062616			0.5910976080744927	1.5030689239501953	0.9339733875089553			0.5910976080744927	1.664106011390686	1.034038300368993			0.5910976080744927	1.4818800687789917	0.9208071425062616
0.5946161018508642	1.4324867725372314	0.9050144139243564			0.5946161018508642	1.4662877321243286	0.9263691241727094			0.5946161018508642	1.6060292720794678	1.0146547001232034			0.5946161018508642	1.4324867725372314	0.9050144139243564
0.5981345956272357	1.4537644386291504	0.9339506908887291			0.5981345956272357	1.4543579816818237	0.9343320314600476			0.5981345956272357	1.5883405208587646	1.020407352731216			0.5981345956272357	1.4537644386291504	0.9339506908887291
0.6016530894036072	1.4029508829116821	0.916628936362605			0.6016530894036072	1.4110300540924072	0.9219076404305878			0.6016530894036072	1.5416287183761597	1.0072352548567691			0.6016530894036072	1.4029508829116821	0.916628936362605
0.6051715831799784	1.3822848796844482	0.9185996091060069			0.6051715831799784	1.38129723072052	0.9179432170370724			0.6051715831799784	1.4939653873443604	0.9928170657333618			0.6051715831799784	1.3822848796844482	0.9185996091060069
0.6086900769563499	1.3798258304595947	0.932796986331012			0.6086900769563499	1.3780220746994019	0.9315774433381474			0.6086900769563499	1.4753289222717285	0.9973593602623161			0.6086900769563499	1.3798258304595947	0.932796986331012
0.6122085707327214	1.3821457624435425	0.950621577096288			0.6122085707327214	1.357354760169983	0.9335706975732573			0.6122085707327214	1.4452048540115356	0.9939927515536332			0.6122085707327214	1.3821457624435425	0.950621577096288
0.6157270645090926	1.3206050395965576	0.9242187894433508			0.6157270645090926	1.314178228378296	0.9197210518855231			0.6157270645090926	1.3937875032424927	0.9754351892730116			0.6157270645090926	1.3206050395965576	0.9242187894433508
0.6192455582854641	1.3212926387786865	0.9410359184688318			0.6192455582854641	1.296389102935791	0.9232995186665217			0.6192455582854641	1.3609139919281006	0.9692546580930758			0.6192455582854641	1.3212926387786865	0.9410359184688318
0.6227640520618356	1.274630069732666	0.9239622643032258			0.6227640520618356	1.256736159324646	0.9109911926690814			0.6227640520618356	1.3236685991287231	0.959509666289677			0.6227640520618356	1.274630069732666	0.9239622643032258
0.6262825458382071	1.2596478462219238	0.9294795731291166			0.6262825458382071	1.2364552021026611	0.912365936228024			0.6262825458382071	1.2876399755477905	0.9501346257643846			0.6262825458382071	1.2596478462219238	0.9294795731291166
0.6298010396145783	1.2468684911727905	0.936677141359205			0.6298010396145783	1.2237982749938965	0.9193461808953592			0.6298010396145783	1.2631481885910034	0.9489067493609109			0.6298010396145783	1.2468684911727905	0.936677141359205
0.6333195333909498	1.257256031036377	0.9616780241813702			0.6333195333909498	1.202789306640625	0.9200162616735718			0.6333195333909498	1.2423310279846191	0.9502618441120892			0.6333195333909498	1.257256031036377	0.9616780241813702
0.6368380271673213	1.252434492111206	0.9755645391091377			0.6368380271673213	1.1973395347595215	0.9326492273969366			0.6368380271673213	1.2196431159973145	0.9500222867781588			0.6368380271673213	1.252434492111206	0.9755645391091377
0.6403565209436928	1.2120736837387085	0.961576016694179			0.6403565209436928	1.169291615486145	0.9276356434659219			0.6403565209436928	1.196986436843872	0.9496067668545563			0.6403565209436928	1.2120736837387085	0.961576016694179
0.643875014720064	1.1932344436645508	0.96425671190596			0.643875014720064	1.142914891242981	0.923593321919528			0.643875014720064	1.1558239459991455	0.9340251444421344			0.643875014720064	1.1932344436645508	0.96425671190596
0.6473935084964355	1.1713465452194214	0.9643249789700443			0.6473935084964355	1.1196295022964478	0.9217483082234191			0.6473935084964355	1.1320253610610962	0.9319533609316843			0.6473935084964355	1.1713465452194214	0.9643249789700443
0.650912002272807	1.1447563171386719	0.960243223101887			0.650912002272807	1.0986385345458984	0.9215586200087035			0.650912002272807	1.1048862934112549	0.9267994805504948			0.650912002272807	1.1447563171386719	0.960243223101887
0.6544304960491782	1.1145691871643066	0.9527182256476164			0.6544304960491782	1.0701320171356201	0.9147339839210659			0.6544304960491782	1.0784751176834106	0.921865620985288			0.6544304960491782	1.1145691871643066	0.9527182256476164
0.6579489898255497	1.0535078048706055	0.917791136475348			0.6579489898255497	1.0383580923080444	0.9045930816057468			0.6579489898255497	1.037172555923462	0.903560234455709			0.6579489898255497	1.0535078048706055	0.917791136475348
0.6614674836019212	1.0308446884155273				0.6614674836019212	1.0211894512176514				0.6614674836019212	1.0065889358520508	0.8938533192477068			0.6614674836019212	1.0308446884155273	0.9153923640105016
0.6649859773782928	1.0276521444320679				0.6649859773782928	1.006996750831604				0.6649859773782928	0.9995510578155518	0.9048708475631594			0.6649859773782928	1.0276521444320679	0.9303100723024297
0.6685044711546639	1.0318366289138794				0.6685044711546639	1.003151774406433				0.6685044711546639	0.9764931201934814	0.9013176144345046			0.6685044711546639	1.0318366289138794	0.9524005222966712
0.6720229649310354	0.9924217462539673				0.6720229649310354	0.9780312180519104				0.6720229649310354	0.9515514373779297	0.8956280624462089			0.6720229649310354	0.9924217462539673	0.9340963498236926
0.675541458707407	0.9542444348335266				0.675541458707407	0.956636905670166				0.675541458707407	0.9221596121788025	0.8852132906406047			0.675541458707407	0.9542444348335266	0.9160126803006063
0.6790599524837784	0.9277039766311646				0.6790599524837784	0.9305484294891357				0.6790599524837784	0.8925650119781494	0.8739525248831698			0.6790599524837784	0.9277039766311646	0.9083587615110217
0.6825784462601496	0.9974904656410217				0.6825784462601496	0.9401654005050659				0.6825784462601496	0.9050409197807312	0.9040284648049034			0.6825784462601496	0.9974904656410217	0.9963745347197165
0.6860969400365212	0.8926151990890503				0.6860969400365212	0.8942922353744507				0.6860969400365212	0.8699601292610168	0.8866226700172176			0.6860969400365212	0.8926151990890503	0.9097115695406891
0.6896154338128926	0.907325804233551				0.6896154338128926	0.8920032382011414				0.6896154338128926	0.8561046123504639	0.8903312057130675			0.6896154338128926	0.907325804233551	0.9436002056749928
0.6931339275892641	0.897932767868042				0.6931339275892641	0.8769919276237488				0.6931339275892641	0.832321286201477	0.8834066493362452			0.6931339275892641	0.897932767868042	0.9530452368157721
0.6966524213656354	0.8855636119842529				0.6966524213656354	0.8573448061943054				0.6966524213656354	0.8201117515563965	0.8884790761141109			0.6966524213656354	0.8855636119842529	0.9593871243695952
0.7001709151420068	0.8478102087974548				0.7001709151420068	0.8403023481369019				0.7001709151420068	0.7935224175453186	0.877601219167045			0.7001709151420068	0.8478102087974548	0.9376411394295616
0.7036894089183783	0.8225480318069458				0.7036894089183783	0.821523904800415				0.7036894089183783	0.7717891931533813	0.8714850344080203			0.7036894089183783	0.8225480318069458	0.9288006192052094
0.7072079026947496	0.8086329698562622				0.7072079026947496	0.8112045526504517				0.7072079026947496	0.7653120160102844	0.8824337410429766			0.7072079026947496	0.8086329698562622	0.9323844480839132
0.710726396471121	0.8019886016845703				0.710726396471121	0.7948975563049316				0.710726396471121	0.748309850692749	0.8811834133033587			0.710726396471121	0.8019886016845703	0.9443936116971854
0.7142448902474925	0.7842753529548645				0.7142448902474925	0.7809638977050781				0.7142448902474925	0.7295284271240234	0.877459381407379			0.7142448902474925	0.7842753529548645	0.9433076410237987
0.717763384023864	0.782632052898407				0.717763384023864	0.7696369886398315				0.717763384023864	0.7190256714820862	0.8834614730112865			0.717763384023864	0.782632052898407	0.9616140721419657
0.7212818778002352	0.7401555776596069				0.7212818778002352	0.7453432083129883				0.7212818778002352	0.6946663856506348	0.8720391858401895			0.7212818778002352	0.7401555776596069	0.9291434003525252
0.7248003715766067	0.7346898317337036				0.7248003715766067	0.73872971534729				0.7248003715766067	0.6823575496673584	0.8752780539396293			0.7248003715766067	0.7346898317337036	0.9424060418528247
0.7283188653529782	0.705367386341095				0.7283188653529782	0.7155916690826416				0.7283188653529782	0.664141058921814	0.8706149734078102			0.7283188653529782	0.705367386341095	0.9246580659215151
0.7318373591293497	0.7369498610496521				0.7318373591293497	0.724399209022522				0.7318373591293497	0.6744716763496399	0.9036875726005713			0.7318373591293497	0.7369498610496521	0.9873985855213779
0.7353558529057209	0.6837456226348877				0.7353558529057209	0.6894017457962036				0.7353558529057209	0.6433214545249939	0.8811054169113248			0.7353558529057209	0.6837456226348877	0.9364710576350362
0.7388743466820924	0.6523373126983643				0.7388743466820924	0.6683819890022278				0.7388743466820924	0.6210035681724548	0.8695513714551023			0.7388743466820924	0.6523373126983643	0.913426069731002
0.7423928404584639	0.6263597011566162				0.7423928404584639	0.6601876020431519				0.7423928404584639	0.6090126037597656	0.8719352780808314			0.7423928404584639	0.6263597011566162	0.8967715127227358
0.7459113342348355	0.6565338969230652				0.7459113342348355	0.6673191785812378				0.7459113342348355	0.6127871870994568	0.8971794221623709			0.7459113342348355	0.6565338969230652	0.9612288139551981
0.7494298280112066	0.619090735912323				0.7494298280112066	0.6462234258651733				0.7494298280112066	0.5930644869804382	0.8880501114482027			0.7494298280112066	0.619090735912323	0.9270215140819584
0.7529483217875782	0.6354226469993591				0.7529483217875782	0.6466397643089294				0.7529483217875782	0.5956708192825317	0.9123495934997565			0.7529483217875782	0.6354226469993591	0.9732347314012111
0.7564668155639497	0.5863298177719116				0.7564668155639497	0.6086522340774536				0.7564668155639497	0.5638102889060974	0.8834054920517987			0.7564668155639497	0.5863298177719116	0.9186902887880993
0.7599853093403208	0.642503559589386				0.7599853093403208	0.6267621517181396				0.7599853093403208	0.5814402103424072	0.9320866924713724			0.7599853093403208	0.642503559589386	1.0299751828450294
0.7635038031166924	0.5666638016700745				0.7635038031166924	0.6002835035324097				0.7635038031166924	0.5543586015701294	0.9093208579896989			0.7635038031166924	0.5666638016700745	0.9295052247147277
0.7670222968930639	0.5386057496070862				0.7670222968930639	0.5649924278259277				0.7670222968930639	0.5278520584106445	0.8860615865471538			0.7670222968930639	0.5386057496070862	0.9041128975216824
0.7705407906694353	0.5392724871635437				0.7705407906694353	0.5702182650566101				0.7705407906694353	0.5261908769607544	0.9040021283188412			0.7705407906694353	0.5392724871635437	0.9264765087419143
0.7740592844458066	0.5140613317489624				0.7740592844458066	0.5501399040222168				0.7740592844458066	0.5065419673919678	0.8907670314816111			0.7740592844458066	0.5140613317489624	0.9039898606903519
0.7775777782221781	0.5773305296897888				0.7775777782221781	0.5784537196159363				0.7775777782221781	0.5333217978477478	0.9600801677029838			0.7775777782221781	0.5773305296897888	1.0393040901822956
0.7810962719985495	0.5211458206176758				0.7810962719985495	0.539088785648346				0.7810962719985495	0.4992685914039612	0.9201690543340111			0.7810962719985495	0.5211458206176758	0.9604894882947091
0.784614765774921	0.4961502254009247				0.784614765774921	0.5285511016845703				0.784614765774921	0.4870324730873108	0.9190751180192366			0.784614765774921	0.4961502254009247	0.9362811766797637
0.7881332595512923	0.5365293622016907				0.7881332595512923	0.5412406921386719				0.7881332595512923	0.4993501901626587	0.9649419575251151			0.7881332595512923	0.5365293622016907	1.0367867706452536
0.7916517533276637	0.501136064529419				0.7916517533276637	0.5215356349945068				0.7916517533276637	0.4839450418949127	0.9577158250825135			0.7916517533276637	0.501136064529419	0.9917364341651449
0.7951702471040352	0.4688415825366974				0.7951702471040352	0.49719691276550293				0.7951702471040352	0.46477264165878296	0.942032929985699			0.7951702471040352	0.4688415825366974	0.950280098500213
0.7986887408804066	0.4736573398113251				0.7986887408804066	0.49481338262557983				0.7986887408804066	0.4592059552669525	0.9533594317904553			0.7986887408804066	0.4736573398113251	0.9833620307862213
0.8022072346567779	0.4390590786933899				0.8022072346567779	0.4779512286186218				0.8022072346567779	0.44836974143981934	0.9535561137550516			0.8022072346567779	0.4390590786933899	0.9337548970561478
0.8057257284331494	0.44976475834846497				0.8057257284331494	0.47521916031837463				0.8057257284331494	0.45363637804985046	0.9883572597213324			0.8057257284331494	0.44976475834846497	0.9799219787568132
0.8092442222095209	0.4323354661464691				0.8092442222095209	0.456977516412735				0.8092442222095209	0.4332840144634247	0.9671827987744892			0.8092442222095209	0.4323354661464691	0.9650653953470296
0.8127627159858921	0.44836899638175964				0.8127627159858921	0.4670513868331909				0.8127627159858921	0.4377920627593994	1.0013026561729579			0.8127627159858921	0.44836899638175964	1.0254938019801514
0.8162812097622636	0.43737778067588806				0.8162812097622636	0.4584531784057617				0.8162812097622636	0.4323832392692566	1.0133460756515544			0.8162812097622636	0.43737778067588806	1.0250514683594238
0.8197997035386351	0.416746586561203				0.8197997035386351	0.44547367095947266				0.8197997035386351	0.4180397689342499	1.0039818474939564			0.8197997035386351	0.416746586561203	1.000876115628116
0.8233181973150067	0.40269333124160767				0.8233181973150067	0.4323621094226837				0.8233181973150067	0.40467599034309387	0.9960033943543217			0.8233181973150067	0.40269333124160767	0.9911237365532919
0.8268366910913778	0.3765539228916168				0.8268366910913778	0.41081538796424866				0.8268366910913778	0.39004382491111755	0.9838652329295549			0.8268366910913778	0.3765539228916168	0.9498376075714685
0.8303551848677493	0.38314318656921387				0.8303551848677493	0.41353145241737366				0.8303551848677493	0.3900502324104309	1.008400426676643			0.8303551848677493	0.38314318656921387	0.990543667651998
0.8338736786441209	0.3504522740840912				0.8338736786441209	0.3917948007583618				0.8338736786441209	0.374778687953949	0.9931089053766765			0.8338736786441209	0.3504522740840912	0.928647359838775
0.8373921724204924	0.3315512537956238				0.8373921724204924	0.38217902183532715				0.8373921724204924	0.3664732277393341	0.9953839111110219			0.8373921724204924	0.3315512537956238	0.9005316944701083
0.8409106661968635	0.32914847135543823				0.8409106661968635	0.38290315866470337				0.8409106661968635	0.35884615778923035	0.9990737300609444			0.8409106661968635	0.32914847135543823	0.9163915180589942
0.8444291599732351	0.3192453682422638				0.8444291599732351	0.36750170588493347				0.8444291599732351	0.35118842124938965	1.0022645487012163			0.8444291599732351	0.3192453682422638	0.9111015415698495
0.8479476537496066	0.3206862509250641				0.8479476537496066	0.36767566204071045				0.8479476537496066	0.34724709391593933	1.0158822561152434			0.8479476537496066	0.3206862509250641	0.9381777153881696
0.8514661475259779	0.2851707339286804				0.8514661475259779	0.3489077389240265				0.8514661475259779	0.33227574825286865	0.9964902874398627			0.8514661475259779	0.2851707339286804	0.8552230404015128
0.8549846413023493	0.27459993958473206				0.8549846413023493	0.3289318382740021				0.8549846413023493	0.31491324305534363	0.9681431688950528			0.8549846413023493	0.27459993958473206	0.8442072185805394
0.8585031350787208	0.27204442024230957				0.8585031350787208	0.3284880816936493				0.8585031350787208	0.31932443380355835	1.0063685221767853			0.8585031350787208	0.27204442024230957	0.8573629654299878
0.8620216288550921	0.28076353669166565				0.8620216288550921	0.3288417160511017				0.8620216288550921	0.3173481523990631	1.0252658654774494			0.8620216288550921	0.28076353669166565	0.9070709451501765
0.8655401226314635	0.2630777359008789				0.8655401226314635	0.32494091987609863				0.8655401226314635	0.30985507369041443	1.0261992460585416			0.8655401226314635	0.2630777359008789	0.8712789386970129
0.869058616407835	0.2559916079044342				0.869058616407835	0.3111160695552826				0.869058616407835	0.300380676984787	1.019792719534192			0.869058616407835	0.2559916079044342	0.8690918889007457
0.8725771101842064	0.26499098539352417				0.8725771101842064	0.30780041217803955				0.8725771101842064	0.29866713285446167	1.0394080150299323			0.8725771101842064	0.26499098539352417	0.9222097910255881
0.8760956039605778	0.25148850679397583				0.8760956039605778	0.29624754190444946				0.8760956039605778	0.28858205676078796	1.0294753867477555			0.8760956039605778	0.25148850679397583	0.8971493693457957
0.8796140977369492	0.2495625764131546				0.8796140977369492	0.2972131669521332				0.8796140977369492	0.2932963967323303	1.072477790020806			0.8796140977369492	0.2495625764131546	0.9125591517178998
0.8831325915133206	0.23870165646076202				0.8831325915133206	0.2844808101654053				0.8831325915133206	0.28034842014312744	1.0507494308488106			0.8831325915133206	0.23870165646076202	0.8946568712472013
0.886651085289692	0.18396544456481934				0.886651085289692	0.26017242670059204				0.886651085289692	0.2534726858139038	0.9737200040396979			0.886651085289692	0.18396544456481934	0.7067066292565126
0.8901695790660635	0.16842138767242432				0.8901695790660635	0.24606531858444214				0.8901695790660635	0.24793437123298645	0.9761615739487726			0.8901695790660635	0.16842138767242432	0.663104870251997
0.8936880728424348	0.12740549445152283				0.8936880728424348	0.21439629793167114				0.8936880728424348	0.22162418067455292	0.8942571561677454			0.8936880728424348	0.12740549445152283	0.5140832700669226
0.8972065666188063	0.19308441877365112				0.8972065666188063	0.25587454438209534				0.8972065666188063	0.2526938021183014	1.0449045129398598			0.8972065666188063	0.19308441877365112	0.7984159355430899
0.9007250603951777	0.17050597071647644				0.9007250603951777	0.23855353891849518				0.9007250603951777	0.23850400745868683	1.010623050384183			0.9007250603951777	0.17050597071647644	0.722492133674878
0.904243554171549	0.15489912033081055				0.904243554171549	0.22521911561489105				0.904243554171549	0.2333037257194519	1.0129782106380156			0.904243554171549	0.15489912033081055	0.6725544168603804
0.9077620479479205	0.1508806347846985				0.9077620479479205	0.22097648680210114				0.9077620479479205	0.2232428640127182	0.9931462713882854			0.9077620479479205	0.1508806347846985	0.6712265200632666
0.911280541724292	0.1872560977935791				0.911280541724292	0.2383289784193039				0.911280541724292	0.23583728075027466	1.0749212530223076			0.911280541724292	0.1872560977935791	0.853493370562772
0.9147990355006635	0.11630617827177048				0.9147990355006635	0.20012463629245758				0.9147990355006635	0.20257505774497986	0.9459094101282227			0.9147990355006635	0.11630617827177048	0.5430831976774229
0.9183175292770347	0.12858006358146667				0.9183175292770347	0.20234884321689606				0.9183175292770347	0.206779345870018	0.989101277540321			0.9183175292770347	0.12858006358146667	0.615045542641808
0.9218360230534062	0.15957587957382202				0.9218360230534062	0.21607458591461182				0.9218360230534062	0.21977630257606506	1.076850380975885			0.9218360230534062	0.15957587957382202	0.7818829164022534
0.9253545168297778	0.10986814647912979				0.9253545168297778	0.18893557786941528				0.9253545168297778	0.19167391955852509	0.9619439929269856			0.9253545168297778	0.10986814647912979	0.5513895736805546
0.9288730106061492	0.09432195872068405				0.9288730106061492	0.18103963136672974				0.9288730106061492	0.1876794993877411	0.9646913265279925			0.9288730106061492	0.09432195872068405	0.4848242820071871
0.9323915043825204	0.12995868921279907				0.9323915043825204	0.19416311383247375				0.9323915043825204	0.201823890209198	1.0624366582486968			0.9323915043825204	0.12995868921279907	0.6841255260126536
0.935909998158892	0.08966578543186188				0.935909998158892	0.17738834023475647				0.935909998158892	0.17800991237163544	0.959643324748884			0.935909998158892	0.08966578543186188	0.4833841628667726
0.9394284919352635	0.10982218384742737				0.9394284919352635	0.1716533750295639				0.9394284919352635	0.18055449426174164	0.9967544498333659			0.9394284919352635	0.10982218384742737	0.6062754450895281
0.9429469857116348	0.09165531396865845				0.9429469857116348	0.16193310916423798				0.9429469857116348	0.17156994342803955	0.9698795593691276			0.9429469857116348	0.09165531396865845	0.5181246114384342
0.9464654794880062	0.06580023467540741				0.9464654794880062	0.15109750628471375				0.9464654794880062	0.16184879839420319	0.9368486056638302			0.9464654794880062	0.06580023467540741	0.3808792910086991
0.9499839732643777	0.17738410830497742				0.9499839732643777	0.19346535205841064				0.9499839732643777	0.20942822098731995	1.241280687107641			0.9499839732643777	0.17738410830497742	1.0513552526506238
0.953502467040749	0.09304827451705933				0.953502467040749	0.15587884187698364				0.953502467040749	0.1665392816066742	1.010703119959778			0.953502467040749	0.09304827451705933	0.5646966572658799
0.9570209608171204	0.09671751409769058				0.9570209608171204	0.159616619348526				0.9570209608171204	0.1656379997730255	1.029302415111712			0.9570209608171204	0.09671751409769058	0.6010188826275921
0.9605394545934919	0.0760333389043808				0.9605394545934919	0.14352793991565704				0.9605394545934919	0.1517660915851593	0.9657069648762414			0.9605394545934919	0.0760333389043808	0.4838098539588745
0.9640579483698632	0.11751052737236023				0.9640579483698632	0.16211089491844177				0.9640579483698632	0.16655892133712769	1.0852915257085995			0.9640579483698632	0.11751052737236023	0.765694096381659
0.9675764421462347	0.06823249161243439				0.9675764421462347	0.1308758407831192				0.9675764421462347	0.13894818723201752	0.9271911482588231			0.9675764421462347	0.06823249161243439	0.45531045902083084
0.9710949359226061	-0.007774317171424627				0.9710949359226061	0.0951012372970581				0.9710949359226061	0.10296271741390228	0.703680227858533			0.9710949359226061	-0.007774317171424627	-0.053132173558526265
0.9746134296989775	0.059328991919755936				0.9746134296989775	0.12168677151203156				0.9746134296989775	0.13203339278697968	0.9242968066187891			0.9746134296989775	0.059328991919755936	0.415331277689585
0.9781319234753489	0.09284962713718414				0.9781319234753489	0.13676683604717255				0.9781319234753489	0.14601054787635803	1.0471559482224246			0.9781319234753489	0.09284962713718414	0.6658973940648768
0.9816504172517204	0.022015780210494995				0.9816504172517204	0.09598353505134583				0.9816504172517204	0.11430901288986206	0.8400198319757632			0.9816504172517204	0.022015780210494995	0.1617868140843947
0.9851689110280917	0.057759691029787064				0.9851689110280917	0.11419332772493362				0.9851689110280917	0.12819194793701172	0.965497530044239			0.9851689110280917	0.057759691029787064	0.4350260355213742
0.9886874048044632	0.0707957074046135				0.9886874048044632	0.12563735246658325				0.9886874048044632	0.13242411613464355	1.0224852534436604			0.9886874048044632	0.0707957074046135	0.5466343025278785
0.9922058985808346	0.0791514590382576				0.9922058985808346	0.12413601577281952				0.9922058985808346	0.13254642486572266	1.04953411576491			0.9922058985808346	0.0791514590382576	0.626740115826891
0.9957243923572062	0.09907586127519608				0.9957243923572062	0.13290786743164062				0.9957243923572062	0.13123086094856262	1.0660194461911012			0.9957243923572062	0.09907586127519608	0.8048167436865428
0.9992428861335774	0.0794885903596878				0.9992428861335774	0.11507896333932877				0.9992428861335774	0.11888102442026138	0.991128118407481			0.9992428861335774	0.0794885903596878	0.6627077209369588
1.0027613799099488	0.039897605776786804				1.0027613799099488	0.09579938650131226				1.0027613799099488	0.10949788242578506	0.9374033711693136			1.0027613799099488	0.039897605776786804	0.3415605057393329
Synchrotron data
q	I(q) c=70 mg/ml	I(q) c=180 mg/ml	I(q) c=400 mg/ml	I(q) c=730 mg/ml
0.05876524746417999	0.4826957583427429	0.3612573444843292	0.2941221296787262	0.22861874103546143
0.06149481609463692	0.4795205891132355	0.3637404143810272	0.2942465543746948	0.2226717323064804
0.06422438472509384	0.4878569543361664	0.36359941959381104	0.2930469512939453	0.2200855314731598
0.06695395708084106	0.4944668114185333	0.3657509386539459	0.2952507436275482	0.2182765007019043
0.06968352198600769	0.4974179267883301	0.36901500821113586	0.2939188778400421	0.2170446813106537
0.07241309434175491	0.5006267428398132	0.3699013590812683	0.2947734594345093	0.214117169380188
0.07514265924692154	0.5040705800056458	0.3706884980201721	0.2972871661186218	0.21135389804840088
0.07787223160266876	0.5098556280136108	0.37294983863830566	0.29609963297843933	0.2147209793329239
0.08060179650783539	0.5109096169471741	0.37342989444732666	0.29559770226478577	0.21245084702968597
0.08333136886358261	0.5147358179092407	0.37705811858177185	0.29600709676742554	0.2121255099773407
0.08606094121932983	0.516471803188324	0.37750837206840515	0.2971048653125763	0.20928514003753662
0.08879050612449646	0.5234782695770264	0.38009288907051086	0.2965470552444458	0.20856313407421112
0.09152007848024368	0.5293801426887512	0.3803848624229431	0.29701122641563416	0.20525167882442474
0.09424964338541031	0.5337839722633362	0.37988361716270447	0.2983267605304718	0.2106269747018814
0.09697921574115753	0.5361320376396179	0.3839929699897766	0.29734835028648376	0.20790444314479828
0.09970878064632416	0.5377879738807678	0.38608211278915405	0.29837408661842346	0.20726317167282104
0.10243835300207138	0.543329119682312	0.38728487491607666	0.29929426312446594	0.20614118874073029
0.105167917907238	0.546262800693512	0.38820624351501465	0.30026480555534363	0.20645664632320404
0.10789749026298523	0.5515289902687073	0.39101284742355347	0.30078911781311035	0.20907285809516907
0.11062706261873245	0.5542501211166382	0.3923962116241455	0.30114084482192993	0.20987482368946075
0.11335662752389908	0.5581607818603516	0.39540472626686096	0.30181312561035156	0.20734310150146484
0.1160861998796463	0.5613159537315369	0.3979814946651459	0.3037143051624298	0.20787298679351807
0.11881576478481293	0.5618413090705872	0.4009465277194977	0.30413323640823364	0.2095596045255661
0.12154533714056015	0.5688306093215942	0.40249767899513245	0.30411437153816223	0.21102489531040192
0.12427490204572678	0.5747473239898682	0.40477991104125977	0.3052588105201721	0.2091987133026123
0.127004474401474	0.5786992311477661	0.4065481424331665	0.3069511353969574	0.20944075286388397
0.12973403930664062	0.582948625087738	0.40966829657554626	0.3076477348804474	0.21002976596355438
0.13246361911296844	0.5863036513328552	0.4120969772338867	0.3077065944671631	0.21165698766708374
0.13519318401813507	0.5907232761383057	0.4143606722354889	0.30842649936676025	0.21093232929706573
0.1379227489233017	0.5980826020240784	0.41727691888809204	0.31053459644317627	0.2100396305322647
0.14065231382846832	0.6033748388290405	0.42189329862594604	0.31252118945121765	0.21025370061397552
0.14338189363479614	0.6075555682182312	0.42417457699775696	0.3123992383480072	0.21115033328533173
0.14611145853996277	0.6082573533058167	0.42451801896095276	0.3117919862270355	0.21473219990730286
0.1488410234451294	0.612538754940033	0.4260336756706238	0.3126506507396698	0.21248354017734528
0.15157058835029602	0.6208321452140808	0.43035516142845154	0.3141527771949768	0.21214614808559418
0.15430016815662384	0.6286053657531738	0.4327434301376343	0.3152991831302643	0.21563105285167694
0.15702973306179047	0.6335561871528625	0.43565264344215393	0.3166402578353882	0.2179684340953827
0.1597592979669571	0.6334704160690308	0.43726468086242676	0.3192484974861145	0.21757078170776367
0.1624888777732849	0.6403148174285889	0.4400330185890198	0.3206002116203308	0.21901193261146545
0.16521844267845154	0.6465673446655273	0.4458494782447815	0.32104596495628357	0.22007426619529724
0.16794800758361816	0.6518977880477905	0.44799181818962097	0.3231056034564972	0.2204950898885727
0.1706775724887848	0.6564585566520691	0.45108339190483093	0.32464542984962463	0.21941734850406647
0.1734071522951126	0.659826934337616	0.45522114634513855	0.32658204436302185	0.2197699248790741
0.17613671720027924	0.66612708568573	0.4582299292087555	0.32846441864967346	0.2189253568649292
0.17886628210544586	0.6733286380767822	0.4611092805862427	0.32927897572517395	0.22371000051498413
0.18159586191177368	0.6786315441131592	0.46465787291526794	0.33140838146209717	0.22621583938598633
0.1843254268169403	0.6843118071556091	0.4673689901828766	0.3328207731246948	0.22270815074443817
0.18705499172210693	0.6920264959335327	0.4711483120918274	0.3351859450340271	0.2227237969636917
0.18978455662727356	0.6991104483604431	0.4769941568374634	0.3359540104866028	0.22390596568584442
0.19251413643360138	0.7033853530883789	0.47960883378982544	0.33806300163269043	0.2221800535917282
0.195243701338768	0.7091219425201416	0.4836348295211792	0.3395348787307739	0.22388768196105957
0.19797326624393463	0.7146443128585815	0.48779961466789246	0.34122800827026367	0.2251809984445572
0.20070284605026245	0.717220664024353	0.49219241738319397	0.342564195394516	0.22882363200187683
0.20343241095542908	0.7262966632843018	0.4950891137123108	0.34504690766334534	0.2293284386396408
0.2061619758605957	0.7350998520851135	0.5008448362350464	0.34682899713516235	0.23259589076042175
0.20889154076576233	0.7411755919456482	0.5051279664039612	0.35000699758529663	0.23303064703941345
0.21162112057209015	0.7477282285690308	0.5112533569335938	0.35329553484916687	0.2322840839624405
0.21435068547725677	0.7529770731925964	0.5147553086280823	0.35353749990463257	0.232892706990242
0.2170802503824234	0.757743775844574	0.5186707377433777	0.3570176661014557	0.23223073780536652
0.21980981528759003	0.7679041624069214	0.5239925980567932	0.36015209555625916	0.23420093953609467
0.22253939509391785	0.773678183555603	0.5294812917709351	0.3617611825466156	0.2363886833190918
0.22526895999908447	0.7796965837478638	0.5341973900794983	0.3642197847366333	0.23930276930332184
0.2279985249042511	0.7842901945114136	0.5396870374679565	0.36585959792137146	0.23962198197841644
0.23072810471057892	0.7896323800086975	0.5449852347373962	0.36884406208992004	0.2396164834499359
0.23345766961574554	0.797113299369812	0.5503647923469543	0.37124910950660706	0.24262002110481262
0.23618723452091217	0.8047662377357483	0.5568611025810242	0.37456437945365906	0.24425822496414185
0.2389167994260788	0.8110982179641724	0.5620161294937134	0.3777206540107727	0.2444349080324173
0.24164637923240662	0.8174388408660889	0.5682644248008728	0.38074374198913574	0.2453516274690628
0.24437594413757324	0.8231691718101501	0.574202299118042	0.3839755952358246	0.2484772503376007
0.24710550904273987	0.8288897275924683	0.579999566078186	0.38606494665145874	0.2503681778907776
0.2498350888490677	0.8378167748451233	0.5854674577713013	0.3906668722629547	0.25277116894721985
0.2525646388530731	0.8437355160713196	0.5921782851219177	0.39379456639289856	0.2546226382255554
0.25529423356056213	0.8500224947929382	0.5992264747619629	0.39701342582702637	0.25681886076927185
0.25802379846572876	0.8590289354324341	0.6063373684883118	0.4002479314804077	0.2586413621902466
0.2607533633708954	0.8634660840034485	0.6116112470626831	0.4038688540458679	0.2609446346759796
0.263482928276062	0.8686403632164001	0.6184599995613098	0.4075019955635071	0.26284176111221313
0.26621249318122864	0.8767499327659607	0.6265995502471924	0.4114159047603607	0.26354509592056274
0.26894205808639526	0.884388267993927	0.6339421272277832	0.4148920476436615	0.26443183422088623
0.2716716229915619	0.8867507576942444	0.6403217315673828	0.41891300678253174	0.2671037018299103
0.2744012176990509	0.8912237882614136	0.647361695766449	0.42491304874420166	0.2686111330986023
0.27713078260421753	0.8987764120101929	0.6549020409584045	0.42906129360198975	0.27228090167045593
0.27986034750938416	0.9076719284057617	0.6624338626861572	0.43148374557495117	0.27575382590293884
0.2825899124145508	0.913861095905304	0.6702234745025635	0.4365066587924957	0.27584171295166016
0.2853194773197174	0.9178870916366577	0.6790872812271118	0.44120392203330994	0.2782418131828308
0.28804904222488403	0.9226726293563843	0.6879045367240906	0.44667235016822815	0.2826634347438812
0.29077860713005066	0.9278764724731445	0.6952091455459595	0.4522019922733307	0.2855055630207062
0.2935081720352173	0.934515118598938	0.7038565874099731	0.4564801752567291	0.28893402218818665
0.2962377667427063	0.9368180632591248	0.7113176584243774	0.4623562693595886	0.2903080880641937
0.2989673316478729	0.9450658559799194	0.72050940990448	0.46779999136924744	0.29151079058647156
0.30169689655303955	0.9472990036010742	0.7282420992851257	0.4731127619743347	0.29355987906455994
0.3044264614582062	0.9525682926177979	0.7355943918228149	0.4783700704574585	0.2974258065223694
0.3071560263633728	0.9593949317932129	0.7464897632598877	0.48479562997817993	0.30331993103027344
0.30988559126853943	0.9601143598556519	0.7563116550445557	0.4904019832611084	0.30468225479125977
0.31261515617370605	0.9631999731063843	0.7626540064811707	0.4974179267883301	0.3098718523979187
0.31534475088119507	0.9677392840385437	0.7725897431373596	0.5033367872238159	0.311811625957489
0.3180743157863617	0.9710177779197693	0.7808592319488525	0.5098272562026978	0.3151363730430603
0.3208038806915283	0.9753121733665466	0.7911987900733948	0.5169006586074829	0.3163851499557495
0.32353344559669495	0.9803216457366943	0.800783097743988	0.5243666768074036	0.3210068941116333
0.3262630105018616	0.9836721420288086	0.810470700263977	0.5308092832565308	0.32646656036376953
0.3289925754070282	0.9855045676231384	0.8198446035385132	0.5384935140609741	0.3315570652484894
0.3317221403121948	0.9863929748535156	0.8297302722930908	0.5459689497947693	0.33331647515296936
0.33445173501968384	0.988841712474823	0.8368934392929077	0.5543087124824524	0.3351491093635559
0.33718129992485046	0.991495668888092	0.8472246527671814	0.5624049305915833	0.3424595594406128
0.3399108648300171	0.9919319748878479	0.857496440410614	0.5701505541801453	0.34871965646743774
0.3426404297351837	0.994251012802124	0.8660276532173157	0.5795055031776428	0.35204675793647766
0.34536999464035034	0.9971492290496826	0.8751413226127625	0.5879097580909729	0.3560647964477539
0.34809955954551697	0.9999726414680481	0.8844130635261536	0.597348690032959	0.3619099259376526
0.3508291244506836	1.0012667179107666	0.8954648375511169	0.6056888699531555	0.3662242293357849
0.3535587191581726	1.0000463724136353	0.9042062759399414	0.6175228953361511	0.36997970938682556
0.35628828406333923	1.0001434087753296	0.9113481044769287	0.6279262900352478	0.37678205966949463
0.35901784896850586	1.0011909008026123	0.9214754700660706	0.6369256377220154	0.38197943568229675
0.3617474138736725	1.0053845643997192	0.9298437237739563	0.647985577583313	0.3882855474948883
0.3644769787788391	1.008094310760498	0.9393672943115234	0.6581897735595703	0.39231398701667786
0.36720654368400574	1.0058482885360718	0.9474233984947205	0.6687018275260925	0.4019806981086731
0.36993610858917236	1.004839539527893	0.9539353251457214	0.6797012686729431	0.40781810879707336
0.3726657032966614	1.0043658018112183	0.9642029404640198	0.692248523235321	0.4119164049625397
0.375395268201828	1.0070269107818604	0.9713079929351807	0.7030313014984131	0.41925477981567383
0.37812483310699463	1.0058789253234863	0.9782353639602661	0.7150856852531433	0.427646666765213
0.38085439801216125	1.0030633211135864	0.9849682450294495	0.7282236218452454	0.43501317501068115
0.3835839629173279	1.0018223524093628	0.9938385486602783	0.7402054071426392	0.44447681307792664
0.3863135278224945	1.003261685371399	1.001419186592102	0.7535432577133179	0.4506710171699524
0.38904309272766113	1.004022240638733	1.0076515674591064	0.765845000743866	0.45903250575065613
0.39177268743515015	1.0043177604675293	1.016211748123169	0.7804839015007019	0.4656877815723419
0.3945022523403168	1.0036369562149048	1.0244563817977905	0.7944037914276123	0.4751030504703522
0.3972318172454834	1.0004467964172363	1.0308424234390259	0.8077093362808228	0.4851926565170288
0.39996138215065	0.9992836117744446	1.035006046295166	0.822307825088501	0.49281835556030273
0.40269094705581665	0.9993885159492493	1.038493275642395	0.8367108106613159	0.5056188702583313
0.4054205119609833	0.999548614025116	1.043105125427246	0.8498678207397461	0.5150872468948364
0.4081500768661499	0.9985126852989197	1.0473142862319946	0.8651330471038818	0.5248603224754333
0.41087964177131653	0.9955456256866455	1.053194522857666	0.8807017207145691	0.5360749959945679
0.41360923647880554	0.9933674931526184	1.0580801963806152	0.8945589661598206	0.5477715134620667
0.41633880138397217	0.9941703081130981	1.0614428520202637	0.9113132357597351	0.5601841807365417
0.4190683662891388	0.9938613176345825	1.0663882493972778	0.9267865419387817	0.5722365379333496
0.4217979311943054	0.9919000267982483	1.0685430765151978	0.9436810612678528	0.5850251913070679
0.42452749609947205	0.991694450378418	1.0697112083435059	0.9574946761131287	0.598630428314209
0.42725706100463867	0.9905086159706116	1.072191596031189	0.9730044007301331	0.6128300428390503
0.4299866259098053	0.9886043071746826	1.076385259628296	0.9896231293678284	0.6318501234054565
0.4327162206172943	0.9882080554962158	1.0757942199707031	1.0019768476486206	0.6446705460548401
0.43544578552246094	0.9858813881874084	1.0756462812423706	1.0171520709991455	0.6552510261535645
0.43817535042762756	0.9804255366325378	1.0789494514465332	1.032217025756836	0.6770633459091187
0.4409049153327942	0.9803968667984009	1.080763816833496	1.0475648641586304	0.689714252948761
0.4436344802379608	0.979583203792572	1.0802556276321411	1.0625301599502563	0.7099930644035339
0.44636404514312744	0.976560115814209	1.080153226852417	1.075831651687622	0.7305775284767151
0.44909361004829407	0.9781379103660583	1.0814695358276367	1.0898257493972778	0.751767098903656
0.4518232047557831	0.9760962128639221	1.0805820226669312	1.103636384010315	0.7683254480361938
0.4545527696609497	0.9736008048057556	1.0792293548583984	1.1164568662643433	0.7897232174873352
0.45728233456611633	0.9725605249404907	1.079161524772644	1.1282039880752563	0.8074813485145569
0.46001189947128296	0.9698098301887512	1.0755646228790283	1.1377670764923096	0.827845573425293
0.4627414643764496	0.9719173908233643	1.0749083757400513	1.1505098342895508	0.8584768772125244
0.4654710292816162	0.967602550983429	1.0723286867141724	1.1607178449630737	0.8822453618049622
0.46820059418678284	0.9656527638435364	1.0688306093215942	1.172385811805725	0.9070088863372803
0.47093018889427185	0.9684428572654724	1.0705077648162842	1.1813019514083862	0.9300176501274109
0.4736597537994385	0.965704083442688	1.0687625408172607	1.1883056163787842	0.9573236703872681
0.4763893187046051	0.9635090827941895	1.0639551877975464	1.196589708328247	0.9837489724159241
0.47911888360977173	0.9610868692398071	1.0613865852355957	1.2032719850540161	1.0070737600326538
0.48184844851493835	0.960800051689148	1.0589734315872192	1.2078158855438232	1.0383262634277344
0.484578013420105	0.959649384021759	1.0564360618591309	1.2154773473739624	1.0672439336776733
0.4873075783252716	0.9588909149169922	1.0536917448043823	1.22007417678833	1.0996527671813965
0.4900371730327606	0.9595131278038025	1.0513792037963867	1.2250773906707764	1.1247504949569702
0.49276673793792725	0.9540888071060181	1.0471961498260498	1.2273401021957397	1.157555341720581
0.49549630284309387	0.9536874294281006	1.0453665256500244	1.2271192073822021	1.1906923055648804
0.4982258677482605	0.9525156617164612	1.040411114692688	1.2300573587417603	1.2198858261108398
0.5009554624557495	0.9482835531234741	1.0379365682601929	1.2291289567947388	1.2507058382034302
0.5036849975585938	0.9484230875968933	1.035801649093628	1.228874921798706	1.2814302444458008
0.5064145922660828	0.949714720249176	1.031837821006775	1.2285902500152588	1.3095297813415527
0.509144127368927	0.9533951878547668	1.0273393392562866	1.2277357578277588	1.3399144411087036
0.511873722076416	0.9496654272079468	1.0243076086044312	1.2251801490783691	1.3664343357086182
0.5146032571792603	0.9500640034675598	1.0197995901107788	1.2215653657913208	1.4030449390411377
0.5173328518867493	0.9492074251174927	1.0161759853363037	1.2190684080123901	1.4282279014587402
0.5200624465942383	0.9483274221420288	1.0142347812652588	1.2141923904418945	1.451637625694275
0.5227919816970825	0.947040319442749	1.0115761756896973	1.2084423303604126	1.4779056310653687
0.5255215764045715	0.9472196698188782	1.007675290107727	1.2037779092788696	1.4974857568740845
0.5282511115074158	0.9468169212341309	1.003494143486023	1.2001172304153442	1.5266369581222534
0.5309807062149048	0.9434411525726318	1.0019078254699707	1.1933103799819946	1.540574312210083
0.533710241317749	0.9463145732879639	0.998660147190094	1.1880213022232056	1.561295986175537
0.536439836025238	0.9447020888328552	0.9940723776817322	1.183268666267395	1.577871322631836
0.539169430732727	0.9446190595626831	0.9911571741104126	1.1712831258773804	1.5915497541427612
0.5418989658355713	0.9425763487815857	0.9871703386306763	1.1640784740447998	1.6027016639709473
0.5446285605430603	0.9401492476463318	0.9842727184295654	1.1597670316696167	1.6186416149139404
0.5473580956459045	0.941037654876709	0.9804288744926453	1.150295376777649	1.6332621574401855
0.5500876903533936	0.9411971569061279	0.978044331073761	1.1449822187423706	1.6275007724761963
0.5528172254562378	0.9415913224220276	0.9765409231185913	1.1363028287887573	1.6264182329177856
0.5555468201637268	0.9429808259010315	0.9728057384490967	1.1269242763519287	1.6240957975387573
0.5582764148712158	0.9423525333404541	0.9698578119277954	1.1191353797912598	1.629292607307434
0.5610059499740601	0.9392927289009094	0.9653171896934509	1.1102758646011353	1.6200497150421143
0.5637355446815491	0.939043402671814	0.9634152054786682	1.1028679609298706	1.6116913557052612
0.5664650797843933	0.9433844089508057	0.9590442180633545	1.0960971117019653	1.6058070659637451
0.5691946744918823	0.941818118095398	0.9597485065460205	1.0888582468032837	1.6003766059875488
0.5719242095947266	0.9417869448661804	0.957162082195282	1.0799195766448975	1.593475341796875
0.5746538043022156	0.943926990032196	0.9505525231361389	1.0702506303787231	1.565767765045166
0.5773833394050598	0.9457260370254517	0.9517247080802917	1.064595341682434	1.5556328296661377
0.5801129341125488	0.9431164264678955	0.9492274522781372	1.057499647140503	1.5405880212783813
0.5828425288200378	0.9403472542762756	0.9449621438980103	1.0484280586242676	1.5223476886749268
0.5855720639228821	0.9435212016105652	0.9455360770225525	1.0408580303192139	1.497661828994751
0.5883016586303711	0.941389799118042	0.943560004234314	1.0316072702407837	1.4714750051498413
0.5910311937332153	0.9429614543914795	0.9399508237838745	1.0244524478912354	1.461271047592163
0.5937607884407043	0.9444347023963928	0.9391173124313354	1.0180398225784302	1.4394416809082031
0.5964903235435486	0.9460976719856262	0.938057541847229	1.0102804899215698	1.4200059175491333
0.5992199182510376	0.9498703479766846	0.9333816766738892	1.0047626495361328	1.3981034755706787
0.6019495129585266	0.9444552659988403	0.9342162609100342	0.9995266199111938	1.3900432586669922
0.6046790480613708	0.9436520338058472	0.9335927963256836	0.991303026676178	1.3693729639053345
0.6074086427688599	0.9439294338226318	0.9326529502868652	0.9845744371414185	1.3520302772521973
0.6101381778717041	0.9456847310066223	0.931130588054657	0.9800232648849487	1.3277488946914673
0.6128677725791931	0.948265790939331	0.9260202646255493	0.9731951355934143	1.3079288005828857
0.6155973076820374	0.9469119310379028	0.9276466965675354	0.9689825177192688	1.2875316143035889
0.6183269023895264	0.9464455842971802	0.9281032085418701	0.9648980498313904	1.2700347900390625
0.6210564970970154	0.9476215243339539	0.9294012188911438	0.9580598473548889	1.2531193494796753
0.6237860321998596	0.9483150839805603	0.9276617765426636	0.9531327486038208	1.2369638681411743
0.6265156269073486	0.9514896273612976	0.9264730215072632	0.9467733502388	1.2161452770233154
0.6292451620101929	0.9494911432266235	0.9271231889724731	0.9430997967720032	1.1999268531799316
0.6319747567176819	0.9553951621055603	0.9236518740653992	0.9398275017738342	1.1941111087799072
0.6347042918205261	0.9528552889823914	0.9245514273643494	0.9345364570617676	1.1741150617599487
0.6374338865280151	0.9502687454223633	0.9227461218833923	0.931673526763916	1.155199646949768
0.6401634812355042	0.9512219429016113	0.9249884486198425	0.9260348677635193	1.1454025506973267
0.6428930163383484	0.9567485451698303	0.9212750196456909	0.9202856421470642	1.1315001249313354
0.6456226110458374	0.9537620544433594	0.9206560254096985	0.91810142993927	1.1109133958816528
0.6483521461486816	0.9506446123123169	0.9203986525535583	0.9141560196876526	1.0977609157562256
0.6510817408561707	0.9506136178970337	0.9195020794868469	0.9124842286109924	1.0859606266021729
0.6538112759590149	0.9585782289505005	0.9184859395027161	0.9096944332122803	1.0758780241012573
0.6565408706665039	0.9597261548042297	0.9214478731155396	0.9054812788963318	1.0666022300720215
0.6592704653739929	0.956222414970398	0.9226141571998596	0.9032047390937805	1.0590951442718506
0.6620000004768372	0.9549229145050049	0.9195661544799805	0.8981737494468689	1.0416052341461182
0.6647295951843262	0.9560157060623169	0.9200195670127869	0.8967620134353638	1.0371843576431274
0.6674591302871704	0.9568752646446228	0.9232345819473267	0.894217312335968	1.0205061435699463
0.6701887249946594	0.9601773619651794	0.9225608706474304	0.889777421951294	1.0025336742401123
0.6729182600975037	0.96055668592453	0.9232855439186096	0.887247622013092	0.9891348481178284
0.6756478548049927	0.9609345197677612	0.9224427938461304	0.8861322999000549	0.9936631917953491
0.6783774495124817	0.9616182446479797	0.9236186146736145	0.8880256414413452	0.9857454895973206
0.6811069846153259	0.9614995121955872	0.925605058670044	0.8849929571151733	0.9745293259620667
0.6838365793228149	0.961824357509613	0.9251155257225037	0.8832190632820129	0.9703232645988464
0.6865661144256592	0.9630833268165588	0.9229114055633545	0.8820214867591858	0.9603518843650818
0.6892957091331482	0.9638316631317139	0.9240670204162598	0.8821169137954712	0.9518210291862488
0.6920252442359924	0.9642336368560791	0.925484836101532	0.8802177906036377	0.9516496658325195
0.6947548389434814	0.9664832949638367	0.9292819499969482	0.8792731165885925	0.9406863451004028
0.6974844336509705	0.9690017700195312	0.9307298064231873	0.8779352307319641	0.9406018853187561
0.7002139687538147	0.970247745513916	0.9298591613769531	0.8760915994644165	0.9330093264579773
0.7029435634613037	0.9686835408210754	0.9320577383041382	0.8761907815933228	0.9337747693061829
0.705673098564148	0.96612548828125	0.9318029284477234	0.8750781416893005	0.9285736083984375
0.708402693271637	0.9718005657196045	0.9339140057563782	0.8750960230827332	0.9242516756057739
0.7111322283744812	0.9734281897544861	0.935904324054718	0.8741303086280823	0.922857403755188
0.7138618230819702	0.9719885587692261	0.9338737726211548	0.8746784925460815	0.9163081645965576
0.7165914177894592	0.9764541387557983	0.9358924627304077	0.8741844892501831	0.9079284071922302
0.7193209528923035	0.9740354418754578	0.9399913549423218	0.8761935234069824	0.8998933434486389
0.7220505475997925	0.9786577224731445	0.9421895146369934	0.8756306767463684	0.8967882990837097
0.7247800827026367	0.9757636785507202	0.9418637156486511	0.877012312412262	0.8973677158355713
0.7275096774101257	0.9738271236419678	0.9381880760192871	0.8753384947776794	0.89434814453125
0.73023921251297	0.9761536717414856	0.9413291811943054	0.876818835735321	0.8954686522483826
0.732968807220459	0.9762077927589417	0.9460541605949402	0.8809632062911987	0.8975312113761902
0.735698401927948	0.976947546005249	0.9473710060119629	0.8803731203079224	0.8939417004585266
0.7384279370307922	0.9809018969535828	0.9473199844360352	0.8785593509674072	0.8831305503845215
0.7411575317382812	0.9801483154296875	0.9483686685562134	0.8802860975265503	0.8797199130058289
0.7438870668411255	0.9797391295433044	0.951312780380249	0.8821425437927246	0.8863279819488525
0.7466166615486145	0.977206826210022	0.9518170356750488	0.8842219114303589	0.8891819715499878
0.7493461966514587	0.9821188449859619	0.9522143602371216	0.8838838934898376	0.8857358694076538
0.7520757913589478	0.9805868864059448	0.956096351146698	0.8855898976325989	0.8876058459281921
0.7548053860664368	0.9821293354034424	0.9575797319412231	0.88890141248703	0.8803277015686035
0.757534921169281	0.9808862209320068	0.9565472602844238	0.887449324131012	0.8801082372665405
0.76026451587677	0.986003041267395	0.9573993682861328	0.8907915949821472	0.8900532722473145
0.7629940509796143	0.9812042713165283	0.9620534777641296	0.8945564031600952	0.9026997685432434
0.7657236456871033	0.9817698001861572	0.9611899256706238	0.8938560485839844	0.8830792903900146
0.7684531807899475	0.9861732125282288	0.963442325592041	0.8965685963630676	0.8780438899993896
0.7711827754974365	0.9835458993911743	0.962588906288147	0.8987842798233032	0.8745274543762207
0.7739123702049255	0.9806164503097534	0.9648030996322632	0.8960448503494263	0.8906453251838684
0.7766419053077698	0.9811718463897705	0.9676408767700195	0.9008181691169739	0.8920848965644836
0.7793715000152588	0.9828880429267883	0.9706916213035583	0.9034687876701355	0.8883450031280518
0.782101035118103	0.9831762909889221	0.9673131704330444	0.9051498174667358	0.8934574723243713
0.784830629825592	0.9861317873001099	0.9707670211791992	0.9083715677261353	0.8999791145324707
0.7875601649284363	0.9880886077880859	0.9737417697906494	0.909220278263092	0.8921982049942017
0.7902897596359253	0.9881433844566345	0.9750110507011414	0.9116488695144653	0.8975088000297546
0.7930192947387695	0.9893693327903748	0.9749491810798645	0.9148070216178894	0.8863779306411743
0.7957488894462585	0.9863982200622559	0.9803221821784973	0.9153945446014404	0.8954330086708069
0.7984784841537476	0.9823251962661743	0.9842650890350342	0.9185267686843872	0.9005332589149475
0.8012080192565918	0.9868592023849487	0.9804592132568359	0.9231923818588257	0.8952629566192627
0.8039376139640808	0.98433518409729	0.9815214276313782	0.9264918565750122	0.9006243944168091
0.806667149066925	0.9895038604736328	0.9877251982688904	0.9274832010269165	0.9007092714309692
0.8093967437744141	0.9894410967826843	0.9853338003158569	0.9253787994384766	0.9054369330406189
0.8121262788772583	0.9853528141975403	0.9843201637268066	0.9342073798179626	0.9093214273452759
0.8148558735847473	0.9914101362228394	0.9875314235687256	0.9362103939056396	0.9000597596168518
0.8175854682922363	0.9907701015472412	0.9891919493675232	0.9382836222648621	0.8974074721336365
0.8203150033950806	0.9875524640083313	0.9894455671310425	0.939119279384613	0.9098725318908691
0.8230445981025696	0.9882781505584717	0.9958915114402771	0.9425719380378723	0.9110145568847656
0.8257741332054138	0.9897807836532593	0.9941312670707703	0.9463558197021484	0.9221941828727722
0.8285037279129028	0.9928367137908936	0.996464729309082	0.9484833478927612	0.9172689914703369
0.8312332630157471	0.989293098449707	0.9923229813575745	0.9514470100402832	0.9260683059692383
0.8339628577232361	0.9898790717124939	0.9951828122138977	0.9550501108169556	0.9244981408119202
0.8366924524307251	0.9995924830436707	0.9958721399307251	0.9560018181800842	0.9307938814163208
0.8394219875335693	0.9926378726959229	0.9985325336456299	0.9583678245544434	0.9337313175201416
0.8421515822410583	0.9925632476806641	1.0033835172653198	0.9639571309089661	0.938209056854248
0.8448811173439026	0.9992529153823853	1.0029839277267456	0.9687672853469849	0.9371435642242432
0.8476107120513916	0.9950712323188782	1.0037719011306763	0.970513105392456	0.9359028339385986
0.8503402471542358	0.9937441349029541	1.0033159255981445	0.9698177576065063	0.9381342530250549
0.8530698418617249	0.9974312782287598	1.005358338356018	0.9754951596260071	0.947478175163269
0.8557994365692139	0.9963625073432922	1.0058585405349731	0.9791867733001709	0.9529785513877869
0.8585289716720581	0.9960248470306396	1.006556510925293	0.9831493496894836	0.9527214765548706
0.8612585663795471	0.9940487146377563	1.0049786567687988	0.9857577681541443	0.9537717700004578
0.8639881014823914	1.0009288787841797	1.0074902772903442	0.9869541525840759	0.9618948698043823
0.8667176961898804	0.9968397617340088	1.0084728002548218	0.9911081194877625	0.9640886783599854
0.8694472312927246	1.0042918920516968	1.0100817680358887	0.9911102652549744	0.9823309779167175
0.8721768260002136	1.0050371885299683	1.0110912322998047	0.996610701084137	0.9797103404998779
0.8749064207077026	1.006440281867981	1.0116201639175415	1.001513123512268	0.978359580039978
0.8776359558105469	1.0029107332229614	1.0149750709533691	1.004180669784546	0.9607958793640137
0.8803655505180359	1.0026917457580566	1.0147500038146973	1.003617286682129	0.9819002151489258
0.8830950856208801	1.001842975616455	1.0136429071426392	1.0074142217636108	0.9878219366073608
0.8858246803283691	1.003877878189087	1.0158084630966187	1.011716365814209	0.9752311706542969
0.8885542154312134	1.004901647567749	1.0189965963363647	1.0129815340042114	0.9883353114128113
0.8912838101387024	1.0112916231155396	1.0173490047454834	1.010917067527771	0.9997190833091736
0.8940134048461914	1.0042849779129028	1.0156302452087402	1.01755952835083	1.002205491065979
0.8967429399490356	1.0034765005111694	1.0195701122283936	1.0209589004516602	1.0032709836959839
0.8994725346565247	1.007192611694336	1.015830397605896	1.022170901298523	0.9978924989700317
0.9022020697593689	1.0152682065963745	1.0182409286499023	1.020193338394165	1.010096549987793
0.9049316644668579	1.0096070766448975	1.0208290815353394	1.0227916240692139	1.0173617601394653
0.9076611995697021	1.0056229829788208	1.0229439735412598	1.0246191024780273	1.023336410522461
0.9103907942771912	1.0049065351486206	1.0211597681045532	1.0253360271453857	1.0219758749008179
0.9131203889846802	1.0041388273239136	1.0222219228744507	1.0272982120513916	1.0206046104431152
0.9158499240875244	1.00424325466156	1.0192687511444092	1.0312793254852295	1.0281450748443604
0.9185795187950134	1.0038920640945435	1.0203009843826294	1.0299874544143677	1.0197728872299194
0.9213090538978577	1.0021201372146606	1.0189135074615479	1.0355995893478394	1.0117814540863037
0.9240386486053467	1.0036870241165161	1.0193240642547607	1.0397733449935913	1.0224977731704712
0.9267681837081909	1.0115225315093994	1.0167561769485474	1.0348035097122192	1.0309085845947266
0.9294977784156799	1.002184510231018	1.0157040357589722	1.040397047996521	1.0347567796707153
0.932227373123169	1.011246681213379	1.0215177536010742	1.0436017513275146	1.0230153799057007
0.9349569082260132	1.0066133737564087	1.0167288780212402	1.0412408113479614	1.028069257736206
0.9376865029335022	1.0125283002853394	1.0227539539337158	1.0402296781539917	1.040567398071289
0.9404160380363464	1.0105891227722168	1.0230377912521362	1.0370211601257324	1.034257411956787
0.9431456327438354	1.0189329385757446	1.025146722793579	1.0437525510787964	1.0490434169769287
0.9458751678466797	1.0123392343521118	1.022908329963684	1.0480353832244873	1.0477468967437744
0.9486047625541687	1.007393479347229	1.0222936868667603	1.0465391874313354	1.047715425491333
0.9513343572616577	1.011927843093872	1.0245839357376099	1.0478613376617432	1.0505785942077637
0.954063892364502	1.0062952041625977	1.0184705257415771	1.0487667322158813	1.059857726097107
0.956793487071991	1.003147006034851	1.0103775262832642	1.0438189506530762	1.043402910232544
0.9595230221748352	1.0123661756515503	1.0192787647247314	1.0467976331710815	1.0601705312728882
0.9622526168823242	1.0068235397338867	1.0190385580062866	1.0495115518569946	1.0668160915374756
0.9649821519851685	1.0085480213165283	1.0145272016525269	1.044411540031433	1.0495240688323975
0.9677117466926575	1.0136405229568481	1.0209972858428955	1.0460567474365234	1.0533894300460815
0.9704413414001465	1.0124627351760864	1.0165413618087769	1.0424896478652954	1.0601133108139038
0.9731708765029907	1.0088417530059814	1.0194785594940186	1.0463145971298218	1.0493590831756592
0.9759004712104797	1.0018798112869263	1.0162460803985596	1.0479148626327515	1.062630534172058
0.978630006313324	1.0107821226119995	1.0177112817764282	1.0451915264129639	1.0424590110778809
0.981359601020813	1.0135678052902222	1.015836238861084	1.0421041250228882	1.0475804805755615
0.9840891361236572	1.021859884262085	1.016088843345642	1.0421500205993652	1.0614291429519653
0.9868187308311462	1.0177104473114014	1.0243176221847534	1.0426121950149536	1.0755780935287476
0.9895483255386353	1.010145902633667	1.0193650722503662	1.044849157333374	1.0427839756011963
0.9922778606414795	1.0098457336425781	1.0182164907455444	1.0491992235183716	1.0592089891433716
0.9950074553489685	1.0149248838424683	1.012412428855896	1.0444908142089844	1.0600799322128296
0.9977369904518127	1.0091005563735962	1.017749309539795	1.039485216140747	1.0477573871612549
1.0004665851593018	1.008704662322998	1.0145938396453857	1.0398743152618408	1.0817464590072632
1.003196120262146	1.011939525604248	1.010632038116455	1.038190245628357	1.0485527515411377
1.0059256553649902	1.0117413997650146	1.006852149963379	1.0347472429275513	1.0401026010513306
1.008655309677124	1.0056593418121338	1.0114487409591675	1.0356175899505615	1.072321891784668
1.0113848447799683	1.0085561275482178	1.0140588283538818	1.0332921743392944	1.070980429649353
1.0141143798828125	1.0148969888687134	1.0092874765396118	1.0342520475387573	1.0671998262405396
1.0168440341949463	1.004936695098877	1.0032968521118164	1.029802918434143	1.0730340480804443
1.0195735692977905	1.00613272190094	1.0081771612167358	1.0267196893692017	1.0859321355819702
1.0223031044006348	1.0076509714126587	1.0092458724975586	1.0265190601348877	1.0789899826049805
1.025032639503479	1.011425256729126	1.0103310346603394	1.0304306745529175	1.0600718259811401
1.0277622938156128	1.0061718225479126	1.0040853023529053	1.0278276205062866	1.0589927434921265
1.030491828918457	1.0085325241088867	1.0076006650924683	1.0258350372314453	1.0442060232162476
1.0332213640213013	1.0106093883514404	1.0066412687301636	1.022735834121704	1.0441083908081055
1.035951018333435	1.017501950263977	1.0072386264801025	1.020315408706665	1.0707478523254395
1.0386805534362793	1.0095791816711426	1.0108270645141602	1.0169183015823364	1.0600905418395996
1.0414100885391235	1.006272315979004	1.0079214572906494	1.0204603672027588	1.0674301385879517
1.0441396236419678	1.0152826309204102	1.0084865093231201	1.0152666568756104	1.0426911115646362
1.0468692779541016	1.0110881328582764	1.0049712657928467	1.0089079141616821	1.036442518234253
1.0495988130569458	1.0049171447753906	1.0017002820968628	1.0162816047668457	1.053118109703064
1.05232834815979	1.0105029344558716	1.0000756978988647	1.0123401880264282	1.0523735284805298
1.0550580024719238	1.0033575296401978	0.9922791719436646	1.0088971853256226	1.039467453956604
1.057787537574768	1.0104968547821045	1.0003663301467896	1.0050880908966064	1.0197491645812988
1.0605170726776123	1.0039273500442505	1.0040980577468872	0.9969720840454102	1.0384423732757568
1.0632466077804565	0.9965981841087341	0.9956070184707642	1.0043402910232544	1.0193976163864136
1.0659762620925903	1.0076375007629395	0.9973965883255005	1.0012791156768799	1.0448638200759888
1.0687057971954346	1.0073221921920776	0.9971916675567627	0.9964505434036255	1.0214695930480957
1.0714353322982788	0.9908010363578796	0.9957989454269409	0.9924010038375854	1.029502034187317
1.0741649866104126	1.0029265880584717	0.9969469904899597	0.9955618381500244	1.0169410705566406
1.0768945217132568	0.9962625503540039	0.9933473467826843	0.9922377467155457	1.0374159812927246
1.079624056816101	0.9979893565177917	0.9898715019226074	0.9872276782989502	1.0330440998077393
1.0823535919189453	0.9880228042602539	0.9921122193336487	0.9905884265899658	1.0152907371520996
1.085083246231079	0.9948728680610657	0.9912272095680237	0.9953253865242004	1.026313066482544
1.0878127813339233	0.9857161045074463	0.986768364906311	0.9886136054992676	1.015665888786316
1.0905423164367676	0.996046781539917	0.9889954924583435	0.9818758964538574	1.036696434020996
1.0932719707489014	0.9959887862205505	0.985459566116333	0.9836830496788025	1.0490515232086182
1.0960015058517456	1.001465082168579	0.9820583462715149	0.9899754524230957	1.0138781070709229
1.0987310409545898	0.9926112294197083	0.9927285313606262	0.9861002564430237	1.0099788904190063
1.101460576057434	1.0013755559921265	0.9858803153038025	0.9784091114997864	1.008614420890808
1.1041902303695679	0.9958093166351318	0.9863571524620056	0.9766260385513306	0.9779061675071716
1.106919765472412	0.9956381320953369	0.9844070076942444	0.9747405052185059	0.9878784418106079
1.1096493005752563	0.982605516910553	0.9770292639732361	0.9734259843826294	1.0080900192260742
1.1123789548873901	0.9919567704200745	0.9785492420196533	0.9708879590034485	1.0036909580230713
1.1151084899902344	0.9917090535163879	0.9766260981559753	0.974137544631958	1.007657527923584
1.1178380250930786	0.9907233715057373	0.988243579864502	0.9748848080635071	1.0212459564208984
1.1205675601959229	0.9963454008102417	0.9733994603157043	0.9767270684242249	1.0030018091201782
1.1232972145080566	0.9866893887519836	0.9810554385185242	0.9749452471733093	1.0129622220993042
1.1260267496109009	0.9950027465820312	0.9782049655914307	0.9645050168037415	1.002335786819458
1.1287562847137451	0.9849588871002197	0.9785081744194031	0.9667374491691589	0.9973959922790527
1.131485939025879	0.9746546149253845	0.9782280325889587	0.9650880098342896	0.9990806579589844
1.1342154741287231	0.9827364087104797	0.9663118124008179	0.968739926815033	1.0000649690628052
1.1369450092315674	0.987090528011322	0.9801458120346069	0.9615012407302856	0.9827092289924622
1.1396745443344116	0.9706703424453735	0.9705564975738525	0.9577232003211975	0.980638861656189
1.1424041986465454	0.9708858728408813	0.9679701328277588	0.9620893597602844	1.0174580812454224
1.1451337337493896	0.9842800498008728	0.9719870686531067	0.9652916193008423	0.9796768426895142
1.1478632688522339	0.9748890399932861	0.9701817631721497	0.957497239112854	0.9955602288246155
1.1505929231643677	0.9832508563995361	0.9770557284355164	0.954750120639801	0.9869280457496643
1.153322458267212	0.9694557189941406	0.9703747034072876	0.9577819108963013	0.9905551075935364
1.1560519933700562	0.984658420085907	0.9637805819511414	0.9585743546485901	1.002520203590393
1.1587815284729004	0.9692090749740601	0.9636739492416382	0.9591299891471863	0.9605700373649597
1.1615111827850342	0.9684341549873352	0.9664492607116699	0.9567338228225708	0.9775017499923706
1.1642407178878784	0.9794334173202515	0.9734600782394409	0.9598293900489807	0.9708707928657532
1.1669702529907227	0.9739583730697632	0.9652944803237915	0.9573884010314941	0.9465858936309814
1.1696999073028564	0.9737651944160461	0.9679193496704102	0.9561244249343872	0.9504885077476501
1.1724294424057007	0.9705581665039062	0.965148389339447	0.9573244452476501	0.9835747480392456
1.175158977508545	0.9640540480613708	0.9683383703231812	0.9554178714752197	1.0038849115371704
1.1778885126113892	0.9794337749481201	0.9705575704574585	0.9590156078338623	1.0217019319534302
1.180618166923523	0.9741774201393127	0.9721401333808899	0.9542927145957947	0.997657299041748
1.1833477020263672	0.9688435792922974	0.9690671563148499	0.9512381553649902	0.9553006291389465
1.1860772371292114	0.9687365889549255	0.9621756076812744	0.9544695615768433	0.9746599197387695
1.1888068914413452	0.982246994972229	0.9621350765228271	0.9498690366744995	0.9521096348762512
1.1915364265441895	0.9708148837089539	0.9695615768432617	0.9526380896568298	0.9848545789718628
1.1942659616470337	0.9681863188743591	0.9563157558441162	0.9456634521484375	0.997053861618042
1.196995496749878	0.976081371307373	0.951189398765564	0.9507323503494263	0.9927710890769958
1.1997251510620117	0.9656106233596802	0.9619088768959045	0.9589398503303528	0.9620734453201294
1.202454686164856	0.9591264724731445	0.9500552415847778	0.950334370136261	0.9630677700042725
1.2051842212677002	0.9694414734840393	0.9573065042495728	0.9463675022125244	0.9781603217124939
1.207913875579834	0.9704443216323853	0.9610486626625061	0.9507562518119812	0.975684404373169
1.2106434106826782	0.976743221282959	0.9654126763343811	0.9543448090553284	0.9613458514213562
1.2133729457855225	0.9717627167701721	0.9644046425819397	0.9510628581047058	0.9986374974250793
1.2161024808883667	0.9518594145774841	0.9642620086669922	0.952231228351593	0.9617287516593933
1.2188321352005005	0.9631375670433044	0.9645944833755493	0.9497556686401367	0.995577335357666
1.2215616703033447	0.9810985922813416	0.9627817869186401	0.9463591575622559	1.0356454849243164
1.224291205406189	0.9701998233795166	0.9632740020751953	0.9502884149551392	0.9731563329696655
1.2270208597183228	0.9549623727798462	0.9696769118309021	0.9466931223869324	0.9462660551071167
1.229750394821167	0.953494131565094	0.9612365961074829	0.9506583213806152	0.9568889737129211
1.2324799299240112	0.9656147956848145	0.9566314220428467	0.9534338712692261	0.9576250314712524
1.2352094650268555	0.9661678671836853	0.9628340601921082	0.950209379196167	0.9768025875091553
1.2379391193389893	0.9668390154838562	0.9669008255004883	0.9482437968254089	1.005664587020874
1.2406686544418335	0.9794623255729675	0.9590281248092651	0.9540004134178162	0.9486584067344666
1.2433981895446777	0.9714979529380798	0.9691914319992065	0.9553876519203186	0.969872236251831
1.2461278438568115	0.9517465829849243	0.9671164751052856	0.9529864192008972	0.9860143661499023
1.2488573789596558	0.9524127840995789	0.9669519662857056	0.9609817266464233	0.955480694770813
1.2515869140625	0.9694666862487793	0.9665256142616272	0.9594135284423828	0.9711677432060242
1.2543164491653442	0.9630319476127625	0.9522262215614319	0.9525043964385986	0.9780845046043396
1.257046103477478	0.9534064531326294	0.9585868120193481	0.9635388851165771	0.9984663724899292
1.2597756385803223	0.9523065686225891	0.9713909029960632	0.9528467059135437	0.9593240022659302
1.2625051736831665	0.9602808356285095	0.967445969581604	0.9568645358085632	0.9769800901412964
1.2652348279953003	0.9537593126296997	0.96860671043396	0.959471583366394	0.9767023324966431
1.2679643630981445	0.9478299021720886	0.9651726484298706	0.9551222920417786	0.983166515827179
1.2706938982009888	0.9742569327354431	0.9675419926643372	0.9603360891342163	1.0100576877593994
1.273423433303833	0.9754921793937683	0.9626343846321106	0.9575945138931274	0.9959632754325867
1.2761530876159668	0.9823262691497803	0.9730981588363647	0.9724478125572205	0.9319841265678406
1.278882622718811	0.9750977158546448	0.9698528051376343	0.9662070274353027	0.9658337235450745
1.2816121578216553	0.9866061806678772	0.9599753618240356	0.9532164335250854	0.9934428334236145
1.284341812133789	0.9694172143936157	0.9631075859069824	0.9600555300712585	0.9816918969154358
1.2870713472366333	0.9715108275413513	0.9682183265686035	0.9677572250366211	1.0136821269989014
1.2898008823394775	0.9732214212417603	0.9647821187973022	0.9647406935691833	0.9926410913467407
1.2925304174423218	0.9766603112220764	0.9804458618164062	0.9616370797157288	0.9678817391395569
1.2952600717544556	0.971194863319397	0.9685534238815308	0.9613630175590515	1.0073388814926147
1.2979896068572998	0.9684162735939026	0.9768248200416565	0.9602997899055481	0.9834426045417786
1.300719141960144	0.9991685748100281	0.991243302822113	0.97011399269104	0.9832776188850403
1.3034487962722778	0.9643664956092834	0.9808928370475769	0.9739530682563782	0.9665412902832031
1.306178331375122	0.9685399532318115	0.9723719358444214	0.9631702303886414	0.9494199156761169
1.3089078664779663	0.9753400087356567	0.9789281487464905	0.9628404974937439	0.988737165927887
1.3116374015808105	0.9847825169563293	0.9849603772163391	0.9683688879013062	0.9572660326957703
1.3143670558929443	0.9944018125534058	0.9892306327819824	0.9744864106178284	1.0057909488677979
1.3170965909957886	0.9810349345207214	0.9897052645683289	0.9758120775222778	0.9660694599151611
1.3198261260986328	0.9843012094497681	0.9995388984680176	0.9825496077537537	0.9621391892433167
1.3225557804107666	0.986513614654541	0.9907674193382263	0.9742735624313354	0.957298994064331
1.3252853155136108	1.0029548406600952	0.9876807928085327	0.9809647798538208	0.9681528210639954
1.328014850616455	1.0007848739624023	0.9740062952041626	0.9748752117156982	0.956981897354126
1.3307443857192993	0.9955470561981201	0.9827667474746704	0.9882919192314148	0.9981793761253357
1.333474040031433	0.9783613681793213	0.9816030859947205	0.9797258973121643	0.9664792418479919
1.3362035751342773	0.9965649843215942	0.9911676645278931	0.974091649055481	0.9923667311668396
1.3389331102371216	0.994145393371582	0.9985246658325195	0.9744923710823059	1.0081605911254883
1.3416627645492554	1.0049936771392822	0.999052882194519	0.9894335865974426	0.9644818902015686
1.3443922996520996	1.008615255355835	0.9924099445343018	0.9984531402587891	0.9289347529411316
1.3471218347549438	1.0029537677764893	0.9791132211685181	0.9862450361251831	0.9710884690284729
1.349851369857788	0.9969491958618164	0.9821001291275024	0.9858250617980957	1.0318926572799683
1.3525810241699219	0.9831122756004333	0.9864542484283447	0.9776368141174316	0.9926377534866333
1.3553105592727661	0.9947191476821899	0.9976716637611389	0.9992278814315796	0.9571583867073059
1.3580400943756104	1.0036029815673828	1.0026209354400635	0.999001681804657	0.9737547039985657
1.3607696294784546	0.9914064407348633	0.9929080605506897	0.9974208474159241	0.9745484590530396
1.3634992837905884	1.0054717063903809	1.0093218088150024	1.002205491065979	0.9493390321731567
1.3662288188934326	1.0018150806427002	1.0019216537475586	0.9924140572547913	0.9364635944366455
1.3689583539962769	1.0061484575271606	1.0072904825210571	1.0008513927459717	1.0008487701416016
1.3716880083084106	0.9934962391853333	1.0074135065078735	0.9955054521560669	0.9531863927841187
1.3744175434112549	1.0020396709442139	1.0100948810577393	1.0028842687606812	0.9847372770309448
1.3771470785140991	1.0124117136001587	1.0069562196731567	0.9954708218574524	0.9850937724113464
1.3798766136169434	1.0143073797225952	1.0029760599136353	0.9967336058616638	0.9917734861373901
1.3826062679290771	1.018062949180603	0.9978381991386414	1.003773808479309	0.9653716683387756
1.3853358030319214	0.9954595565795898	1.0073333978652954	1.0145516395568848	0.9539340138435364
1.3880653381347656	0.9875587821006775	1.0066628456115723	1.00163996219635	0.9744287133216858
1.3907949924468994	1.0104074478149414	1.016294002532959	0.9976117014884949	0.9560949802398682
1.3935245275497437	1.0297293663024902	1.0331366062164307	1.0130237340927124	1.005143165588379
1.396254062652588	1.0131317377090454	1.0376795530319214	1.020927906036377	0.9613898992538452
1.3989835977554321	1.008239984512329	1.009232997894287	1.0061372518539429	0.9799478650093079
1.401713252067566	1.0186269283294678	1.0125226974487305	1.0146937370300293	0.9726271033287048
1.4044427871704102	1.0055333375930786	1.0132063627243042	1.0115773677825928	0.9795618057250977
1.4071723222732544	1.0159351825714111	1.0277214050292969	1.011134147644043	0.933207094669342
1.4099019765853882	1.0120644569396973	1.0069546699523926	1.0107237100601196	1.0482791662216187
1.4126315116882324	1.0237807035446167	1.016772985458374	1.0239673852920532	1.0137522220611572
1.4153610467910767	1.011667251586914	1.0055783987045288	1.0039345026016235	1.0085769891738892
1.418090581893921	1.027201533317566	1.0214184522628784	1.0162408351898193	0.9813039898872375
1.4208202362060547	1.0132921934127808	1.023146629333496	1.0143071413040161	0.9798793196678162
1.423549771308899	1.0092154741287231	1.0112261772155762	0.9971900582313538	1.028401255607605
1.4262793064117432	1.0285496711730957	1.0237748622894287	1.011054515838623	0.9916208982467651
1.429008960723877	1.0355576276779175	1.03526771068573	1.029401421546936	0.9173285961151123
1.4317384958267212	1.015202522277832	1.029900074005127	1.0307337045669556	0.931169331073761
1.4344680309295654	1.0314472913742065	1.0361542701721191	1.032647967338562	0.9952342510223389
1.4371975660324097	1.0318843126296997	1.0349169969558716	1.034657597541809	0.9871131777763367
1.4399272203445435	1.0252131223678589	1.0361545085906982	1.0314531326293945	0.9907035827636719
1.4426567554473877	1.038062572479248	1.0403010845184326	1.0306273698806763	0.9981481432914734
1.445386290550232	1.0342069864273071	1.0110371112823486	1.0168030261993408	0.9661924242973328
1.4481159448623657	1.0314828157424927	1.0313432216644287	1.0371698141098022	0.9482055902481079
1.45084547996521	1.0341514348983765	1.0350825786590576	1.0249500274658203	0.9746010303497314
1.4535750150680542	1.0320439338684082	1.0266577005386353	1.0266976356506348	1.0362428426742554
1.4563045501708984	1.0229178667068481	1.0161020755767822	1.025092601776123	1.0324517488479614
1.4590342044830322	1.0193662643432617	1.0204448699951172	1.0218369960784912	0.9942594766616821
1.4617637395858765	1.0177332162857056	1.036562204360962	1.0265352725982666	0.985750675201416
1.4644932746887207	1.0288023948669434	1.0268172025680542	1.0200508832931519	0.9570860266685486
1.4672229290008545	1.0359852313995361	1.0363744497299194	1.0270966291427612	0.9570317268371582
1.4699524641036987	1.035794734954834	1.0331110954284668	1.0359742641448975	0.9727621078491211
1.472681999206543	1.030465841293335	1.0305874347686768	1.035343050956726	0.9912378787994385
1.4754115343093872	1.038319706916809	1.0462862253189087	1.0368235111236572	0.9533981084823608
1.478141188621521	1.0326844453811646	1.029737114906311	1.0232322216033936	0.9916814565658569
1.4808707237243652	1.0329010486602783	1.036592960357666	1.016453504562378	0.9802642464637756
1.4836002588272095	1.032285451889038	1.042999267578125	1.0283818244934082	0.9697908759117126
1.4863299131393433	1.0428541898727417	1.0424586534500122	1.0315937995910645	0.9732365608215332
1.4890594482421875	1.0411802530288696	1.0241791009902954	1.0281158685684204	0.9586560726165771
1.4917889833450317	1.0427806377410889	1.038918375968933	1.0375757217407227	0.9870551824569702
1.494518518447876	1.0294909477233887	1.0358678102493286	1.0274065732955933	0.9815195202827454
1.4972481727600098	1.0477712154388428	1.041579246520996	1.0364643335342407	0.9541682004928589
1.499977707862854	1.0433605909347534	1.04204261302948	1.0388727188110352	0.979534387588501
1.5027072429656982	1.0315239429473877	1.025148630142212	1.0194998979568481	0.9720319509506226
1.505436897277832	1.0287407636642456	1.0363152027130127	1.040887713432312	0.9702110290527344
1.5081664323806763	1.0191762447357178	1.025607943534851	1.0295664072036743	0.99737149477005
1.5108959674835205	1.032239317893982	1.027530550956726	1.0311181545257568	0.9835604429244995
1.5136255025863647	1.03000807762146	1.0212328433990479	1.0379875898361206	0.9803786277770996
1.5163551568984985	1.034969687461853	1.0277674198150635	1.0332856178283691	0.9802790880203247
1.5190846920013428	1.0213055610656738	1.0236053466796875	1.0184156894683838	0.9839190244674683
1.521814227104187	1.0297913551330566	1.0490058660507202	1.0445382595062256	1.0058318376541138
1.5245438814163208	1.015242338180542	1.0163028240203857	1.0226941108703613	0.9603199362754822
1.527273416519165	1.0451146364212036	1.0340545177459717	1.041817545890808	0.971048891544342
1.5300029516220093	1.0414271354675293	1.0304597616195679	1.035412311553955	1.0537046194076538
1.5327324867248535	1.0414433479309082	1.0283266305923462	1.0163229703903198	0.9980990290641785
1.5354621410369873	1.0102357864379883	1.0299155712127686	1.0207369327545166	0.9811246395111084
1.5381916761398315	1.0186915397644043	1.0290521383285522	1.0232324600219727	0.9599155783653259
1.5409212112426758	1.0365817546844482	1.0349042415618896	1.0424466133117676	0.9411558508872986
1.5436508655548096	1.022650122642517	1.0344675779342651	1.0355898141860962	0.9983919858932495
1.5463804006576538	1.0030574798583984	1.02116858959198	1.0302655696868896	1.0319057703018188
1.549109935760498	1.0254714488983154	1.0344620943069458	1.0437278747558594	0.9636284708976746
1.5518394708633423	1.0225356817245483	1.020751953125	1.018662452697754	0.9814038872718811
1.554569125175476	1.0350768566131592	1.0399972200393677	1.0339418649673462	0.9523685574531555
1.5572986602783203	1.0261485576629639	1.0164796113967896	1.0259937047958374	0.9781150221824646
1.5600281953811646	1.022597074508667	1.0344595909118652	1.0211670398712158	1.0060133934020996
1.5627578496932983	1.0153586864471436	1.0230671167373657	1.0153559446334839	0.9874718189239502
1.5654873847961426	1.0270792245864868	1.0411828756332397	1.0298525094985962	0.9922791123390198
1.5682169198989868	1.0289943218231201	1.0316219329833984	1.01951003074646	0.997511088848114
1.570946455001831	1.0286835432052612	1.0163424015045166	1.013841986656189	0.9848731160163879
1.5736761093139648	1.046913504600525	1.0367376804351807	1.0400097370147705	0.9509618878364563
1.576405644416809	1.0331693887710571	1.024810552597046	1.017722249031067	1.0053987503051758
1.5791351795196533	0.9995898604393005	1.0096617937088013	1.0030882358551025	1.0106674432754517
1.581864833831787	1.0099414587020874	1.026442289352417	1.0231109857559204	1.0232800245285034
1.5845943689346313	1.0172430276870728	1.032909870147705	1.0139200687408447	0.9923990368843079
1.5873239040374756	1.0121159553527832	1.0049315690994263	1.0119467973709106	0.9759424924850464
1.5900534391403198	1.0194023847579956	1.0128499269485474	1.0131564140319824	0.9870953559875488
1.5927830934524536	0.994217574596405	0.9962454438209534	0.9912803173065186	0.9776346683502197
1.5955126285552979	0.9973524808883667	1.0059860944747925	0.997195839881897	0.9686000943183899
1.598242163658142	1.0221271514892578	1.0149224996566772	1.0080983638763428	0.9417311549186707
1.6009718179702759	1.0560023784637451	1.013240933418274	1.0189720392227173	0.9445289373397827
1.6037013530731201	1.0232652425765991	1.0275156497955322	1.019576907157898	0.9929479360580444
1.6064308881759644	1.0281317234039307	1.02812922000885	1.0192636251449585	1.0099716186523438
1.6091604232788086	0.9998788833618164	1.0091443061828613	0.9979760050773621	1.0014703273773193
1.6118900775909424	1.0022989511489868	0.9975796341896057	0.9895462393760681	1.0321975946426392
1.6146196126937866	1.0082286596298218	1.0059092044830322	1.0082963705062866	0.9806440472602844
1.6173491477966309	1.0213367938995361	1.0074081420898438	1.0090076923370361	1.028649926185608
1.6200788021087646	1.0087246894836426	0.9873655438423157	0.976592481136322	1.006130576133728
1.6228083372116089	0.9827633500099182	0.9760233163833618	0.9726131558418274	0.9788823127746582
1.6255378723144531	0.9944952726364136	1.0024566650390625	0.9953823685646057	0.9487020373344421
1.6282674074172974	0.9885051846504211	0.9834707975387573	0.980158269405365	0.9791581034660339
1.6309970617294312	1.0298619270324707	1.0152146816253662	1.005094051361084	0.9882258176803589
1.6337265968322754	0.9809210300445557	0.9811084270477295	0.969474732875824	0.9353529810905457
1.6364561319351196	1.009108543395996	1.0046077966690063	0.995353639125824	0.9734455347061157
1.6391857862472534	1.0230482816696167	1.0168946981430054	1.0053856372833252	0.9406335353851318
1.6419153213500977	1.0349555015563965	1.0456209182739258	1.0233502388000488	0.9585270285606384
1.644644856452942	0.9878039956092834	1.000179648399353	0.9778180122375488	0.9976716041564941
1.6473743915557861	0.9871701598167419	0.9755805730819702	0.9842438101768494	1.0138486623764038
1.65010404586792	0.9878266453742981	0.9924348592758179	0.9830043315887451	0.9828534722328186
1.6528335809707642	0.9820637702941895	0.9906684756278992	0.9818186163902283	0.9592314958572388
1.6555631160736084	0.9860737919807434	0.9832013845443726	0.9808132648468018	0.9860463738441467
1.6582927703857422	0.996272623538971	1.0121666193008423	1.0096615552902222	0.9580013155937195
1.6610223054885864	0.9743110537528992	0.9896405935287476	0.9683326482772827	1.0026956796646118
1.6637518405914307	0.9764577746391296	0.9855490326881409	0.9562934041023254	0.9744099974632263
1.666481375694275	0.9841764569282532	0.9828370213508606	0.9706175327301025	0.982250988483429
1.6692110300064087	1.0323576927185059	1.009756088256836	1.00832998752594	0.969531774520874
1.671940565109253	1.0112675428390503	1.0141222476959229	1.008435606956482	0.9527426362037659
1.6746701002120972	0.9650319814682007	0.9840225577354431	0.9688904285430908	0.9774402379989624
1.677399754524231	0.9984374642372131	1.0022103786468506	0.9875277876853943	0.9836233258247375
1.6801292896270752	0.9671257734298706	0.9683578610420227	0.9665645956993103	0.9909425377845764
1.6828588247299194	1.0087323188781738	1.0119762420654297	0.9960298538208008	0.9931895136833191
1.6855883598327637	0.9970423579216003	1.007960557937622	0.9746032357215881	0.9943795204162598
1.6883180141448975	0.9853270053863525	0.9844464659690857	0.9674885869026184	0.9681268930435181
1.6910475492477417	0.9831497073173523	0.9860876202583313	0.9666323065757751	0.9285472631454468
1.693777084350586	1.0269827842712402	1.0165069103240967	1.0069621801376343	0.9264978766441345
1.6965067386627197	0.9997519254684448	0.9983857870101929	0.9831846356391907	0.9484127163887024
1.699236273765564	0.9889522194862366	0.978730320930481	0.9689575433731079	0.976607620716095
1.7019658088684082	1.0340101718902588	1.0519837141036987	1.0204578638076782	0.9760617613792419
1.7046953439712524	0.9761870503425598	0.961506724357605	0.9352790117263794	0.9528799653053284
1.7074249982833862	0.966457724571228	0.9592528939247131	0.9507930278778076	0.9224897623062134
1.7101545333862305	0.9625523686408997	0.9674204587936401	0.95878666639328	0.9197583794593811
1.7128840684890747	1.0302821397781372	1.0132426023483276	1.0050806999206543	0.9754552245140076
1.7156137228012085	1.0250202417373657	1.0074803829193115	0.9949700236320496	0.9799860119819641
1.7183432579040527	0.9529982805252075	0.9510137438774109	0.9295001029968262	0.9109801054000854
1.721072793006897	0.9975326061248779	1.0079891681671143	0.9783675670623779	0.898517370223999
1.7238023281097412	0.9825102686882019	1.0005664825439453	0.9806308150291443	0.9350420832633972
1.726531982421875	1.0024129152297974	1.0114983320236206	0.9841518402099609	0.9493963122367859
1.7292615175247192	0.953477144241333	0.9552796483039856	0.9449097514152527	0.950618326663971
1.7319910526275635	1.039050817489624	1.032392144203186	1.01514732837677	0.9200348854064941
1.7347207069396973	0.9826643466949463	0.9903982281684875	0.9779345393180847	0.912861168384552
1.7374502420425415	0.9937654137611389	0.9936981201171875	0.970954954624176	0.9885352253913879
1.7401797771453857	0.9945859313011169	0.9855469465255737	0.9673290252685547	0.9880320429801941
1.74290931224823	0.9573299288749695	0.9489389061927795	0.9398472309112549	0.9513425827026367
1.7456389665603638	0.9893214702606201	0.9853065013885498	0.965309739112854	0.9843441843986511
1.748368501663208	1.0368255376815796	1.0340617895126343	1.0086859464645386	0.9231695532798767
1.7510980367660522	0.972076952457428	0.9631786942481995	0.951217770576477	0.9153156876564026
1.753827691078186	1.0307177305221558	1.0203932523727417	1.008438229560852	0.9012162685394287
1.7565572261810303	0.9752498865127563	0.980091392993927	0.9636803865432739	0.9408645033836365
1.7592867612838745	0.9854312539100647	0.9784228205680847	0.9566197991371155	0.9240491390228271
1.7620162963867188	0.9592854380607605	0.9610089659690857	0.9353778958320618	0.9086518883705139
1.7647459506988525	1.023400068283081	1.0216286182403564	1.0041687488555908	0.9124159812927246
1.7674754858016968	0.950066089630127	0.9629049301147461	0.9423110485076904	0.9310047626495361
1.770205020904541	1.0215609073638916	1.0280705690383911	1.0115101337432861	0.9161673784255981
1.7729346752166748	0.9662603139877319	0.9428721070289612	0.9384121298789978	0.9191394448280334
1.775664210319519	0.99354088306427	0.9814057350158691	0.9840056896209717	0.889388918876648
1.7783937454223633	1.0502166748046875	1.0401692390441895	1.0288209915161133	0.9457460641860962
1.7811232805252075	0.9971885085105896	0.9807523488998413	0.9743202328681946	0.8977310061454773
1.7838529348373413	1.0642988681793213	1.0628489255905151	1.0475720167160034	0.9052941799163818
1.7865824699401855	1.0082076787948608	1.0166041851043701	0.9926106929779053	0.9022687077522278
1.7893120050430298	1.0537898540496826	1.0499519109725952	1.0255621671676636	0.9275357127189636
1.7920416593551636	1.0158709287643433	1.0028764009475708	0.9849171042442322	0.9236573576927185
1.7947711944580078	1.016831398010254	1.0195543766021729	1.0012143850326538	0.9098741412162781
1.797500729560852	1.012115478515625	1.0219171047210693	1.0019497871398926	0.9035560488700867
1.8002302646636963	1.0258983373641968	1.0476192235946655	1.0306556224822998	0.9314417243003845
1.80295991897583	1.027930736541748	1.0179177522659302	1.0045922994613647	0.9360365271568298
1.8056894540786743	1.0199215412139893	1.0097452402114868	0.9935245513916016	0.9188891649246216
1.8084189891815186	0.9441781044006348	0.9619056582450867	0.9344642758369446	0.8757262825965881
1.8111485242843628	1.0109727382659912	1.000463604927063	0.9900291562080383	0.9049758315086365
1.8138781785964966	1.0097308158874512	0.9910417795181274	0.9754871129989624	0.8918246030807495
1.8166077136993408	1.0384726524353027	1.025614619255066	1.006044864654541	0.9207714796066284
1.819337248802185	1.0536808967590332	1.0510333776474	1.0254355669021606	0.8985193371772766
1.8220669031143188	0.9812673330307007	0.9697891473770142	0.9634624123573303	0.887665867805481
1.824796438217163	1.1435569524765015	1.1126960515975952	1.0966535806655884	0.9400520324707031
1.8275259733200073	1.0069456100463867	0.9978947043418884	0.9694278836250305	0.9603253602981567
1.8302555084228516	1.0683951377868652	1.054091215133667	1.0384116172790527	0.9131506681442261
1.8329851627349854	0.9845815896987915	0.9676945209503174	0.9547290205955505	0.8570190668106079
1.8357146978378296	1.078882098197937	1.0905462503433228	1.0689882040023804	0.9017564058303833
1.8384442329406738	0.978687047958374	0.9886884689331055	0.9745649099349976	0.9342491626739502
1.8411738872528076	1.0450044870376587	1.059370517730713	1.0279375314712524	0.931139349937439
1.8439034223556519	0.9762359857559204	0.9676823616027832	0.9499322175979614	0.9161704182624817
1.846632957458496	1.054377555847168	1.0353113412857056	1.0324734449386597	0.8889952301979065
1.8493624925613403	1.0817400217056274	1.0606608390808105	1.053857445716858	0.9496761560440063
1.8520921468734741	1.0469703674316406	1.0408779382705688	1.0266592502593994	0.9296694993972778
1.8548216819763184	1.0558035373687744	1.0380157232284546	1.013704538345337	0.9095688462257385
1.8575512170791626	1.0027382373809814	1.0057610273361206	0.9876368641853333	0.9138581156730652
1.8602808713912964	1.119933843612671	1.129361629486084	1.1122052669525146	0.9150197505950928
1.8630104064941406	0.9414801597595215	0.9539971947669983	0.9410992860794067	0.9511156678199768
1.8657399415969849	1.1002280712127686	1.1030288934707642	1.0924816131591797	0.9742537140846252
1.868469476699829	1.0105284452438354	1.0157206058502197	0.9943633079528809	0.9338067173957825
1.871199131011963	1.0069591999053955	1.0082848072052002	0.981479287147522	0.9671229720115662
1.8739286661148071	1.0706181526184082	1.0525718927383423	1.0359556674957275	0.9149261116981506
1.8766582012176514	0.9732575416564941	0.968075156211853	0.9505892395973206	0.9550524950027466
1.8793878555297852	0.9958006143569946	0.9906112551689148	0.9803428649902344	0.9746848940849304
1.8821173906326294	0.9742403626441956	0.9905032515525818	0.966798722743988	0.9331570267677307
1.8848469257354736	1.056992530822754	1.078589916229248	1.0554617643356323	0.9524160623550415
1.8875764608383179	1.0201925039291382	0.9968602657318115	0.9985305070877075	0.8986627459526062
1.8903061151504517	1.116327166557312	1.0935337543487549	1.0684057474136353	0.9604843854904175
1.893035650253296	1.1309266090393066	1.1090970039367676	1.0910494327545166	0.9461353421211243
1.8957651853561401	1.0828765630722046	1.079302430152893	1.0776166915893555	0.8596462607383728
1.898494839668274	1.1450812816619873	1.1074917316436768	1.1043848991394043	0.913891077041626
1.9012243747711182	1.0892202854156494	1.0551022291183472	1.0481529235839844	0.9058943390846252
1.9039539098739624	1.0305403470993042	1.005344033241272	1.0110106468200684	0.9053667187690735
1.9066834449768066	1.0990813970565796	1.0571873188018799	1.049200177192688	0.9246663451194763
1.9094130992889404	1.0066362619400024	0.9863764643669128	0.9775633215904236	0.9534052014350891
1.9121426343917847	0.9697318077087402	0.9567198753356934	0.9699531197547913	0.9344164729118347
1.914872169494629	1.0032954216003418	1.0105072259902954	1.0006957054138184	0.8895837664604187
1.9176018238067627	1.1086254119873047	1.1229901313781738	1.0964000225067139	0.9273874163627625
1.920331358909607	1.101151704788208	1.108453631401062	1.1019773483276367	0.9848981499671936
1.9230608940124512	0.9918251633644104	0.9603917002677917	0.9500167369842529	0.9674728512763977
1.9257904291152954	1.1298141479492188	1.1372711658477783	1.109742283821106	0.9313332438468933
1.9285200834274292	1.0135295391082764	1.0476925373077393	1.019464135169983	0.9276918768882751
1.9312496185302734	1.1160526275634766	1.1034009456634521	1.0824533700942993	0.9127678275108337
1.9339791536331177	1.122413992881775	1.1319067478179932	1.1114259958267212	0.9643821120262146
1.9367088079452515	1.2362022399902344	1.233510136604309	1.2134993076324463	0.9376789927482605
1.9394383430480957	1.0527777671813965	1.0248172283172607	1.0071630477905273	0.9351850152015686
1.94216787815094	1.2085641622543335	1.1974718570709229	1.1909418106079102	0.9136934280395508
1.9448974132537842	0.9883244037628174	0.9791006445884705	0.9790262579917908	0.9075775146484375
1.947627067565918	1.0845407247543335	1.0765769481658936	1.0926077365875244	0.941764235496521
1.9503566026687622	0.9421989321708679	0.9368059635162354	0.928871750831604	0.9076657891273499
1.9530861377716064	1.1868665218353271	1.1719540357589722	1.1321344375610352	0.966949462890625
1.9558157920837402	1.1141772270202637	1.0917478799819946	1.0792025327682495	0.902368426322937
1.9585453271865845	1.0496858358383179	1.000526785850525	1.0147488117218018	0.8956850171089172
1.9612748622894287	1.1249152421951294	1.1112544536590576	1.0894238948822021	0.9307832717895508
1.964004397392273	1.4689371585845947	1.452311635017395	1.4628151655197144	0.8756320476531982
1.9667340517044067	1.0958091020584106	1.0419155359268188	1.0510597229003906	0.9129928946495056
1.969463586807251	1.084286093711853	1.0482430458068848	1.0329629182815552	0.9222239255905151
1.9721931219100952	1.3001266717910767	1.2685091495513916	1.2368007898330688	0.9686594605445862
1.974922776222229	1.1427178382873535	1.1145583391189575	1.0957547426223755	0.9205392003059387
1.9776523113250732	1.1708757877349854	1.162528395652771	1.1355267763137817	0.9257395267486572
1.9803818464279175	1.2419042587280273	1.2327319383621216	1.2079534530639648	0.9663861393928528
1.9831113815307617	1.3019987344741821	1.283019781112671	1.2633569240570068	0.9526526927947998
1.9858410358428955	1.0994536876678467	1.0909955501556396	1.0573786497116089	0.9442515969276428
1.9885705709457397	0.8699371814727783	0.8826838731765747	0.8800213932991028	0.8830869197845459
1.991300106048584	0.8753830790519714	0.8621640205383301	0.8660835027694702	0.9711523652076721
1.9940297603607178	1.1669267416000366	1.1360752582550049	1.1218470335006714	0.9521682262420654
1.996759295463562	1.504868984222412	1.475456953048706	1.4395889043807983	0.9425076842308044
1.9994888305664062	1.2239069938659668	1.1928911209106445	1.189517617225647	0.9002339243888855
2.00221848487854	1.2218832969665527	1.248658537864685	1.2262539863586426	0.8827794790267944
2.0049479007720947	1.2553225755691528	1.2484569549560547	1.2287249565124512	0.8844688534736633
2.0076775550842285	1.2868618965148926	1.2938518524169922	1.2864758968353271	0.8901761174201965
2.0104072093963623	1.243468999862671	1.2520825862884521	1.2425721883773804	0.8742431998252869
2.013136625289917	1.2779662609100342	1.2863872051239014	1.273373007774353	0.8501015305519104
2.015866279602051	1.1281123161315918	1.1405140161514282	1.1217200756072998	0.9534304141998291
2.0185959339141846	1.206823706626892	1.2126744985580444	1.193698763847351	0.9581352472305298
2.0213253498077393	1.1098979711532593	1.1225721836090088	1.1032418012619019	0.9749870300292969
2.024055004119873	1.039382815361023	0.9978506565093994	0.9834092259407043	0.9261462688446045
2.026784658432007	1.1972752809524536	1.186577320098877	1.1715776920318604	0.8847370147705078
2.0295140743255615	0.9251742362976074	0.9078777432441711	0.8974118828773499	0.8985695838928223
2.0322437286376953	1.0084720849990845	1.0346620082855225	1.027038335800171	0.9343518018722534
2.03497314453125	0.8711259365081787	0.8825715184211731	0.8768846988677979	1.0060614347457886
2.037702798843384	1.2507579326629639	1.2043544054031372	1.197108507156372	1.0039165019989014
2.0404324531555176	1.46885347366333	1.4826629161834717	1.4534342288970947	0.9408885836601257
2.0431618690490723	1.4771848917007446	1.4739570617675781	1.4519591331481934	0.9103608131408691
2.045891523361206	0.9933427572250366	0.9800469279289246	0.9991455674171448	0.9099918603897095
2.04862117767334	1.610170602798462	1.567439079284668	1.5583882331848145	0.9342207908630371
2.0513505935668945	0.9486717581748962	0.9528290033340454	0.9201505780220032	0.9889071583747864
2.0540802478790283	0.8834481239318848	0.9292110800743103	0.9006163477897644	0.947908341884613
2.056809902191162	0.8774807453155518	0.8978548049926758	0.8766463994979858	0.909744143486023
2.059539318084717	0.8806784152984619	0.8779560327529907	0.8658223152160645	0.9955644011497498
2.0622689723968506	1.0035955905914307	0.9986365437507629	0.9945255517959595	0.9659952521324158
2.0649983882904053	1.0349831581115723	1.0311280488967896	1.017941951751709	0.9227737784385681
2.067728042602539	0.7514911890029907	0.7834655046463013	0.7636976838111877	1.002326250076294
2.070457696914673	1.2011592388153076	1.21431303024292	1.2223353385925293	0.9641069173812866
2.0731871128082275	0.9546205401420593	0.9264103770256042	0.9341839551925659	0.9182978272438049
2.0759167671203613	1.3588035106658936	1.3744356632232666	1.3295594453811646	0.8852325081825256
2.078646421432495	0.9773126840591431	1.0386245250701904	0.9887982606887817	0.9328629374504089
2.08137583732605	1.148990511894226	1.1693353652954102	1.1409602165222168	1.0124818086624146
2.0841054916381836	0.8123472332954407	0.8207542896270752	0.830454409122467	0.8705980777740479
2.0868351459503174	0.9932490587234497	0.9827940464019775	0.9894956946372986	0.9373120665550232
2.089564561843872	0.9765805602073669	0.9589476585388184	0.9418208599090576	0.9464226365089417
2.092294216156006	1.4028786420822144	1.3766319751739502	1.371773362159729	0.9180828332901001

## Sheet: Figure 3
Figure 2
c = 70 mg/ml
t	g2 ( q = 0.225 1/nm)	dg2 ( q = 0.225 1/nm)	g2 ( q = 0.275 1/nm)	dg2 ( q = 0.275 1/nm)	g2 ( q = 0.325 1/nm)	dg2 ( q = 0.325 1/nm)	g2 ( q = 0.375 1/nm)	dg2 ( q = 0.375 1/nm)	g2 ( q = 0.425 1/nm)	dg2 ( q = 0.425 1/nm)	g2 ( q = 0.475 1/nm)	dg2 ( q = 0.475 1/nm)	g2 ( q = 0.525 1/nm)	dg2 ( q = 0.525 1/nm)	g2 ( q = 0.575 1/nm)	dg2 ( q = 0.575 1/nm)	g2 ( q = 0.625 1/nm)	dg2 ( q = 0.625 1/nm)
0.2222	0.04864280885033544	0.004035764357006699	0.04557132156660516	0.0035747390410552247	0.043071334699071644	0.00331460789216182	0.03454803555605708	0.003392998246187236	0.03405073400399028	0.0039311027851304	0.028698048512024447	0.004767556211261428	0.02491062030211867	0.005231485202325957	0.021756767823276825	0.0059297574275947685	0.01813208728304945	0.007429939111985557
0.4444	0.04876887953232108	0.004041101006682181	0.03902405633422842	0.003584364940055237	0.03838338423512531	0.0033199969193103084	0.03161314781791563	0.0033966552936996984	0.02692409254664546	0.0039414362122806345	0.01973485901643279	0.004768915765122104	0.019362218533873717	0.005230676161543508	0.013268472225571154	0.005920689400433248	0.02021878863460245	0.007440701773594412
0.6666000000000001	0.04227758874634215	0.00405885350204734	0.043498561591832935	0.0035938595315235184	0.03277298970396699	0.003324145352842196	0.02754274287260873	0.0034176074774759924	0.024057459282084817	0.003956492701756757	0.01653756949456181	0.004776023616510755	0.015882569694273027	0.005240635732071403	0.010613622740244223	0.005944150526295844	0.006268273183341602	0.007418917997249497
0.8888	0.04111130540632413	0.00406818137392014	0.031207345678636575	0.0036124451744026557	0.03062805369085773	0.0033399451010094018	0.024432977004835973	0.003421666223200537	0.013438940468115715	0.003972687849573263	0.0173892893968523	0.004802747387828847	0.008415539310056024	0.005259984001555305	0.010907956528304914	0.005959449653473442	0.011931542466854201	0.007477127923179092
1.111	0.03747358227130795	0.004084517859400629	0.03426559804325942	0.0036193033309842157	0.024064400650600015	0.0033456806145136294	0.023344296150443478	0.003438441504672591	0.013772228591064674	0.003979509753225601	0.014004563401162387	0.00480528925875451	0.011259394677153247	0.005275216321176902	0.0065868024689987115	0.005996984516932397	0.0029605486738273094	0.007477961454018445
1.3332000000000002	0.03773565103863563	0.004098451568560577	0.030072616445969355	0.003635881082207984	0.02365370987183852	0.003356897121814603	0.01691117050616598	0.0034423300851645538	0.01329961902178398	0.003994656039077825	0.011110599481061568	0.004840496438775992	0.006438296507486309	0.0053056841621007215	0.00233637523848604	0.006007255177522367	-0.0012714683847921664	0.007537126561320189
1.5554000000000001	0.03331144537805196	0.004109002901029394	0.029500109033754062	0.0036456427175180096	0.016204658431867046	0.0033721974500963456	0.01682852675576966	0.0034553234817384154	0.010176523859351356	0.00400272391979413	0.00846976476446105	0.004855358063399501	0.0018682253459922108	0.005310160595857013	0.006464234978446261	0.006026833886019063	0.00956832109533745	0.007577646767354743
1.7776	0.03316730763692673	0.004127146613333172	0.02294450040735531	0.0036487942459273214	0.017438156121370275	0.0033875512888162317	0.014377211189728515	0.0034654394258262595	0.011195746746051482	0.004025838770908662	0.00555479922115151	0.004863310674772526	0.0034553379682712116	0.005344624300089604	0.0022631387148294175	0.006059164632007964	0.008897925223580542	0.007598731789724701
1.9998	0.029561681374089016	0.004138290845260523	0.021697926716890772	0.003670134515538107	0.016739747265198942	0.0033953804958366156	0.01119546815623642	0.003472168953006681	0.00971527155923275	0.004048508973421551	0.006769715803679174	0.0048999950296119785	0.008033504493080481	0.0053604168817381415	-0.0031249312069788647	0.0060776218988841	0.0035407433014546536	0.007639414237158602
2.222	0.02737621584528175	0.004157754300191805	0.022823493377557152	0.0036837212878342612	0.014750711730516616	0.0034116676134564074	0.010203973630022414	0.003497564309586571	0.0034873776200050116	0.00406183325551123	0.0032098994741781143	0.004913699881594656	0.005233192560593897	0.005394113925858452	0.003096764626934135	0.006104810765024008	-0.0005508739003567079	0.007685594218160649
2.4442	0.027959614979076734	0.004167039038968581	0.021278691986086205	0.0037010908209317308	0.012155024947214512	0.0034239721665136297	0.0074840601218641185	0.0034977730392149737	0.007544940842169693	0.0040773079852014504	-0.001280023624169178	0.0049139136724326215	0.005126833780359382	0.005408201587214854	-0.0016161470981735206	0.006138763656940701	0.000634206284440335	0.007722633166078531
2.6664000000000003	0.024137327954608608	0.004191016921092482	0.017105163566878502	0.0037040166943163315	0.011128508633557735	0.003441115732312338	0.007543408553565319	0.0035178047516891413	0.0028157160474588756	0.004087124886132787	0.006118155472155003	0.0049531845788416155	0.0021780879632663187	0.005437322030781974	-0.004150645752866464	0.006174118866540702	0.0016709058160833184	0.0077320925267989
2.8886000000000003	0.025232116497935175	0.004202163991627265	0.017017469693799754	0.003733197596745357	0.011641779318684863	0.003456016325341774	0.007502871301967589	0.003536692875571626	0.0032211635750177678	0.004112340871929252	0.0010108787438445354	0.004965431305971518	0.0054299397982795344	0.005445818797514629	-0.004327229471055137	0.0061780371290688155	0.002888018889758974	0.007769330085644491
3.1108000000000002	0.022290513202904275	0.004225944522824128	0.01726061853179948	0.003746531971507511	0.009411925392820856	0.0034612048764614874	0.004824879949048594	0.003550049484201155	0.0004746745162270184	0.004134254473146089	-0.0007897422340167252	0.004985163807334949	-0.003199044863372944	0.005489471781060631	0.004927145237903292	0.006231587368828552	0.0014852372539631122	0.007795228391237111
3.333	0.018058655353991652	0.004242160041169917	0.015532635885963353	0.0037610652724268515	0.010346764028390137	0.0034879288931831884	0.005314227798789588	0.0035674086242207886	0.0035529469107745265	0.004147747188015825	0.0047597975554698295	0.005030288104842897	0.0028157019175176507	0.005505395672318812	-0.002517350552571864	0.0062495096315312955	-0.00040348844488896467	0.0078072130218479596
3.5552	0.016114349965430468	0.00425716871705977	0.01370160798083623	0.003776008889365162	0.01154756355590288	0.0035066687133492977	0.0035101311998765898	0.0035760460146791314	0.001675244761387616	0.004164160919575936	0.004778787031909605	0.005058560084210758	0.006217581502343616	0.00552825423145248	-0.001408287414997573	0.006275988605439777	0.002689361812462882	0.007873297881631292
3.7774	0.018496751653831925	0.004284341884468444	0.012294042686631802	0.003790704611808221	0.004964828332323411	0.0035145678593909986	0.006179727443200194	0.003602497419666165	0.0038696077915893086	0.004181443866636286	-0.0003997903214659022	0.005061626604406275	0.0012908845169933296	0.005562555315501082	0.008175669826771382	0.006325944864460498	0.006371935071789906	0.007917887576240509
3.9996	0.018825305569392985	0.004299878087821765	0.008347329296647242	0.0038027364672912054	0.007577452130453209	0.0035299963152913305	0.003081680419189955	0.0036242996537179492	0.0007404600567332759	0.0042145269181258485	-0.0014452837396631405	0.005084283768240285	0.0035016450727649606	0.005592878245714572	-0.0029009770889405614	0.006342629661084624	0.004170848453604516	0.007951322256204738
4.2218	0.015307007314148026	0.004323030955952909	0.013108263274497033	0.00382774398225173	0.0016402669026461887	0.0035477902635400196	0.0028311852301109537	0.0036358899945297864	0.0015801499270057286	0.004219963022672621	0.0010793991466439105	0.005118031717413632	-0.000258708784197907	0.005603740383341631	-0.001471121710006758	0.006372101792638498	0.0028475952966827804	0.007987669217743743
4.444	0.014435759302068023	0.004338977261462701	0.01469551213103154	0.0038475230867296424	0.004021195477632284	0.0035628961464450304	0.0023819011340528193	0.00365656786386256	0.0014446926755942195	0.004257761642741248	0.0033659759510502713	0.005134467806606793	0.0023040240011389683	0.00564400777260581	-0.0015642552050065756	0.006392773062832629	-0.0026872621439324243	0.008023193612408762
4.6662	0.01287933066735213	0.00435812265807521	0.007713152067710108	0.0038635325166950147	0.005220544007056723	0.0035806387050154186	0.004052466174806369	0.003663877890616052	0.0005793804016100113	0.004265220488917769	-0.000943311224853765	0.0051754780770925535	0.0006961807131491363	0.005666400012743709	0.004850722742575102	0.006433557250393337	0.0012986438943413357	0.008077500794131361
4.8884	0.014393288924050049	0.004384734792544877	0.0026547100545659032	0.0038931842388864406	0.008159224336705457	0.00359608135877178	0.0015235412982159888	0.0036930378180267775	0.002872256452659934	0.0042828479136871375	-0.0005199182914122787	0.00520392339018946	-0.003043730819067627	0.005684726801879229	0.004467499245406715	0.006487885404058217	-0.0003058583600825046	0.008102971359535163
5.1106	0.011438440082494273	0.004406236414037343	0.00371227602914149	0.0038992726169856883	0.0055967834597872015	0.003613506644060992	-0.00015600736975847785	0.0037097245767824106	0.0026540156000599796	0.00432195249751581	0.0009764149281565654	0.005219003373268095	0.001601440189404228	0.005725437517850405	0.004461043389754384	0.006503769547153444	-4.884476874055313e-05	0.008156296272472255
5.332800000000001	0.011241841318209489	0.004425115784242288	0.003026370431531933	0.003929120544553103	0.0024115737562712017	0.003629013327571832	0.0012633091825849934	0.003721017021042725	-0.002284029487671767	0.004342397130144799	0.0013240501287909924	0.005251553796764271	-0.0019373328604732247	0.005746910521080126	0.0032795293696540957	0.006534053127680769	0.0034775608437865755	0.008191466134201804
5.555000000000001	0.013231792354688432	0.004453888210169357	0.00876214098373728	0.003946969240080438	0.0057342109413418725	0.0036544220626084614	0.0005022746936640639	0.0037390080796494652	0.0003063756705915105	0.004360876910092627	-0.000914981905501256	0.005261318676535955	-0.0011859586320106608	0.005764334866606415	0.001314442259483327	0.006572938289194378	0.005268648285920653	0.008226509756484235
5.777200000000001	0.009656551756876318	0.004468770259195425	0.00447654774712364	0.00396623099540683	0.0055721582607595405	0.0036712113873921754	0.0003541066411823781	0.0037589203871083374	0.002752493526125213	0.004381222225842879	0.0002934334319983304	0.005283774265694732	-0.0031732493014456197	0.005804393154332342	0.0011337333885981264	0.006601011680812842	0.0017038049900074265	0.008310015527670007
5.9994000000000005	0.0078067857519612035	0.004479946578597437	0.004819996019312063	0.003979525374637853	0.002292332782520443	0.003699981568373645	-0.0014608607118002611	0.0037842109016134823	0.0012824889600575673	0.004397957218400599	-0.0026341770048016965	0.005342317428474953	0.003149511585590867	0.005848500217254042	-0.0013913337044802647	0.006623534134367483	0.0017166124022022734	0.008342245341800985
6.2216000000000005	0.010620513750948114	0.004511052063952278	0.00511443773545917	0.003993378658019141	0.002497495762221643	0.0037191411582570416	-0.002353996071664844	0.003799753117137588	0.0017416387313787009	0.004418843151228924	-0.0002946085419200874	0.005347970990748119	0.006273284750071103	0.005879291513714399	0.0014131583253959986	0.006678039442438405	0.00010341192610322306	0.008353775388111283
6.4438	0.006874305353408418	0.00453786858839686	0.0007104417165868703	0.0040230682582286965	-4.932728976109313e-05	0.0037221346846188154	0.0010927467288159344	0.003820766531779071	-0.002495801225592871	0.004451304923022585	-0.0018139452024380789	0.0053829489832687765	0.0004857924853653396	0.005927211418667948	-0.00045930503937014356	0.006709057927280947	0.0017448135034580838	0.008418889073654855
6.666	0.006635024640115193	0.0045549945394874084	0.0042635316933948945	0.0040391524036776745	0.002469681964441895	0.0037527811714308744	0.0017556707909135928	0.00384434825728527	-0.0016966216777698274	0.004476866710197735	-3.3201804176064345e-05	0.005407326689445203	0.002789980582187701	0.005927181043673818	0.0014552995016174916	0.006727028984059428	-0.010313820327862553	0.008428674817337408
6.8882	0.01055887960458787	0.0045985230443390725	-0.0003193327557871686	0.004067342477486955	0.0012030798754894792	0.0037590562592196403	0.00034054537708121894	0.0038600073478023663	0.0014574591588672023	0.00451398306795341	0.004853210444282821	0.0054447994171516	0.0006472612164304366	0.005976608344635047	0.0005781853329181828	0.006796087055154019	-0.00840274549871192	0.008474968772956698
7.1104	0.005155341844484566	0.0046089490054464855	0.0031111763720413693	0.004088072976286904	0.00012425385669936027	0.003801822454775427	0.002623588476597799	0.003888591787259401	-0.0012616871103082231	0.004530163704931572	0.0007463476155113401	0.0054740209491322	0.007090805499099166	0.006027255076971444	-0.0003339890765683652	0.006837232289031565	0.0013680809659500082	0.008566831387231449
7.3326	0.0063119977583255635	0.0046373936043381265	0.00212255586551478	0.004116944576116306	-0.0009321072670343036	0.003808172575841841	0.0016888621874358953	0.003909712186220783	-0.005513369290439335	0.0045563990094062605	0.0011102820813597113	0.005501482112860154	0.0010143008836167762	0.006047803997792271	0.0008940709124837087	0.0068743312376516735	0.01116306492258871	0.008611745114815259
7.5548	0.006822224058155267	0.004663713594505347	0.006338859123935541	0.004142817722762341	0.0011454276541041618	0.003841729042697735	-0.0009509364225859605	0.003932500328540452	-0.0032994912701619634	0.004563642758884793	0.00028266975672003574	0.005530593345908799	0.0019739989267636114	0.0060611723781016	0.00015735647444748476	0.0069077836471586026	-0.002506803268673835	0.00864363025943185
7.777	0.006210757781903784	0.004687607810966884	0.004447337027935133	0.004164951686018532	-0.0015832206760509463	0.0038552926131063775	-0.0003684393691325339	0.003952988080082507	0.0024192116441763213	0.00460317476154967	0.004624937094288426	0.005582919002382609	-0.001666849325788619	0.006112955411030845	-0.0010606554816416335	0.00695115715814085	0.0073856827610964204	0.008714991481749968
7.9992	0.0060493132445140155	0.004713236633011498	0.0039448178119573345	0.004191002225772808	0.0008789439050082624	0.0038799997159416327	0.0045903449073128755	0.003985127260997084	-0.0009751965468548299	0.004632477706261597	-0.002120841630624215	0.00559872703836354	-0.000612281640973187	0.006166994254971139	0.00041654187422991446	0.0069870492075949165	-0.004265360055022373	0.008749071561724359
8.221400000000001	0.008142932879387409	0.004766011222879898	-0.001341547010389327	0.00421411887206018	0.00216440906033793	0.003899383082001196	0.0009445408828172296	0.004007831372851695	-0.0011138777049957155	0.004659267461900068	0.0003869575188844873	0.005643867823900823	-0.0029238824364155886	0.006186918774719622	-0.0024469398426973767	0.007038786203272706	0.004314507012039032	0.00880933187538973
8.4436	0.0067083587018258155	0.004780727835306106	0.001877647300052783	0.0042411372188464885	0.002877435871326607	0.003935522802307474	0.004795354272050736	0.004023483687201823	0.0003590657664368632	0.004679583327292122	0.003026628086342391	0.005677711158558546	0.0014713505857969376	0.006215547276263829	-0.004751660706109107	0.007056250748534329	-0.004821399689820757	0.008832621233635122
8.6658	0.005119202033793043	0.004810005123791957	-0.00013111218738305467	0.0042509074194411476	-0.0011848679323287698	0.0039593424470820366	0.0013095986487464818	0.004051251284644845	-0.00321135056115289	0.004721750017349487	-0.0008912216328749666	0.005700528302665765	0.0029316066326164182	0.006271119394710056	-0.003271904190588059	0.00712400629508054	0.003987121493680543	0.008913628723944501
8.888	0.008378852911430782	0.0048404756137084125	0.001897853944862315	0.004293412452226007	0.002348779122057647	0.00397848826025926	-0.0003333210098109265	0.004081885995158644	-0.00046768989595714645	0.004761117945281341	-0.00012345462102402718	0.005744287587713193	-0.0008665001538186541	0.006305207466388667	0.0018623845494558904	0.007155386708038766	0.0036675306610825945	0.008984806473976622
9.1102	0.0021612044834357063	0.004859463663396106	0.0036645470182733054	0.004327188065405898	-0.0008190257326632732	0.004004268135482274	0.0010539191408665358	0.004100870077940837	-0.0012244767079842211	0.0047805464212763655	0.002680949245243789	0.005780015134694109	0.0034223636084709428	0.006352497636171224	-0.002183008363621084	0.007209377081050024	0.0026390560661965446	0.009028877127591182
9.3324	0.007132777733640652	0.004883346822242096	-0.0006056188522299908	0.004340534839974343	0.0014084440215920038	0.004025231647968724	-0.00017960598405478102	0.0041289264409065055	-0.005239448371664341	0.0047959966782002315	0.005744550976895886	0.005825801356227266	6.039960969364197e-05	0.006383599610320642	-0.0021244852506333125	0.0072458376628092005	-0.005417930209176046	0.009107007083467858
9.5546	0.0038378057179690346	0.004925564588190221	0.0026102992323406666	0.004371729458944696	-0.0010236666106261641	0.004059167008119272	-0.00022428796839542688	0.004153606066302448	0.00019410895290756635	0.004837587659283671	0.0015076419478171881	0.005874520907971702	-0.004029514944374615	0.00643603024858611	0.0001166495284698546	0.007313355057281686	0.0016823715957984906	0.009165846433659577
9.7768	0.003175297024638573	0.004966000069457062	0.0033224807072576032	0.004402212690774472	-0.0015048892740266726	0.004087423750539079	-0.0008783996230109547	0.004176816428342283	-0.0025159488117849735	0.0048647496761918575	-0.0003436194210179673	0.0059061073233258165	-0.002239365533989399	0.006462204036467796	0.0003849009196853926	0.007335199335111746	-0.00580607975829564	0.009210803986745576
9.999	0.001649142373973397	0.005005355339979782	0.003380454258549228	0.004436458555230756	0.002523945497114914	0.004124838154951185	-0.0003107332917706134	0.004216430868174861	-0.0008118830248334142	0.004901876032826212	0.001904050649661182	0.005942066938932481	-8.558875541242288e-05	0.006521929521994955	-0.0016324401500778614	0.007394587114329716	-0.00044666542572631245	0.009299139135848995
10.2212	0.005517564304308904	0.0050383204060630155	0.0001631858329429433	0.004455045616643968	0.002146123136306312	0.004132715926416295	-0.0004396705042438117	0.004246232661628429	0.0038077457888296383	0.0049456655551543115	0.003580025241265674	0.005992543309895632	0.0028975562623312005	0.006575510462946945	0.0007117032963095439	0.007445704245428432	0.004026742931147784	0.009345646869343405
10.4434	0.002769737606709405	0.005053162611672323	-0.0027407716176861734	0.00448906925003002	0.005410845837728253	0.004163871193665311	0.0002703050484072951	0.004272020004209608	-0.0022496663743149068	0.004978563642223438	-0.0022766790397840474	0.006017426792667969	-0.007602533313828371	0.0065926890628439355	-0.004571756803419484	0.007472308183064693	-0.0002560142916018058	0.009383557560524284
10.665600000000001	0.0022212954572989364	0.005107307030327565	0.0010634987358234022	0.004529258600043369	0.002282960077141448	0.00419655670450486	0.004197554027299892	0.004317955659317075	0.002130816038687481	0.0050146624721859115	-0.0002659908872232981	0.006071342873850834	0.0038223863973896105	0.0066337472828724466	-0.0019368722507628186	0.007552649820430488	-0.0010634430890143036	0.009455875158279777
10.8878	0.003602127597639434	0.005140716391690054	0.0034349931937526588	0.004560206320326987	0.0028311327136970217	0.004221618557397037	-5.100793422157927e-05	0.004328078448687669	-0.0004476617193237089	0.005050179406865929	-0.0009327383674896396	0.006109283692640268	-0.0014330749913086353	0.0066953193735530435	-0.0019108065158224023	0.0076115644081207285	0.0019698890683011944	0.009532487666257632
11.110000000000001	0.006079848880922906	0.0051921667802464775	0.003280239601290872	0.004596447809269061	-0.0015394937774478984	0.004253304328728994	-0.0009837736102531781	0.004369417785661746	0.0059495263255961404	0.005097355005624033	0.0012744838458078136	0.006160526967264874	-0.002403529490189997	0.006727897166650446	0.00558774293677475	0.007653767427492129	0.002581335084283867	0.009622247219258319
11.3322	0.002797939415222255	0.005187436985505217	0.0014736699942585222	0.004620708127638196	-0.002662790611948287	0.004278447450425459	0.0021810511488386153	0.00440161016149136	0.00015484363543925156	0.005111041147261546	-0.000639430002618777	0.006191614539767107	-0.007046320493855221	0.006771078066414207	0.005279986568080877	0.00773605273949335	0.012297177392222605	0.009674979883489365
11.554400000000001	0.0002632424067525315	0.005233534847400758	-0.0024967755723334147	0.004661418367181664	-0.002502026452510561	0.004324821765287048	0.0010022209550979097	0.004425483259995407	0.0009322695316887504	0.00516178060013056	0.0010482420603674092	0.006241693766625206	0.0033264532691112472	0.006847695080494801	0.003345418274934847	0.007771317083700131	-0.005943976856691348	0.00972738715707389
11.7766	0.0003170397608370472	0.00529380364974267	-0.002691519607648873	0.004690127618319597	0.0036259575964774516	0.004356991082356034	0.004027970253316124	0.004472989672397396	0.0006698424530649715	0.005197964225469672	-0.0029532762157776986	0.0062926468001136505	-0.0020600933580106453	0.006879674702053713	0.0020059278389168104	0.007844824282527465	-0.005906896381139308	0.00982497267007808
11.998800000000001	-0.0005432495928490736	0.005340976238528549	-1.891077161149694e-05	0.004732445296597521	-7.46304087006411e-05	0.004398911849824628	0.0007685412304776703	0.0045178304654114885	-0.0008183931704603274	0.005235169901297965	-0.002755109427112643	0.006335251637281659	0.0029816010366183485	0.006925969217887034	0.00043404347171940166	0.007913483103533512	0.0018817379958059	0.009864312089838406
12.221	-0.0015578186011672834	0.00537593714316693	0.002280909060371976	0.004761497104070162	0.0054084683596584745	0.0044122120129279	-0.0022562173847961147	0.004541935133161213	0.005217113963441568	0.005278898755513852	-0.0030744919969794564	0.006371114357064509	0.004738605274189989	0.007008575889003744	0.005828581388514994	0.007964117863950284	-0.00300822336127933	0.009938728578666456
12.443200000000001	0.0032357795944802704	0.005410753245308115	0.004343890445312036	0.004809412353002062	0.00039258930055991717	0.004455483221963144	0.0009649295312164298	0.004570306611179823	-0.001012948700404046	0.005321896156063076	-0.0008018955428471431	0.006415710499674476	-0.0008149194837748291	0.007047651961199287	0.007788212521025649	0.00803983566789764	0.004675148833098806	0.010078781284458806
12.6654	0.0033234533162065623	0.005470220472121327	0.0034057956516502595	0.004854682048244245	0.00422367845586627	0.004499669248334437	0.004084647775049952	0.004614418476141404	-0.0038861118415205085	0.005345052169412499	-0.0008121030869193625	0.0065067821636064374	-0.004861905410760587	0.007140799405772766	0.006525060927334483	0.00811210039073214	0.0023258462838390516	0.010140150562884444
12.8876	0.0019653307720234737	0.005514943553232549	0.0013824856324665975	0.004886926621964556	-0.0014124351847309598	0.004523581720999526	0.002902687263151536	0.004642761208618428	-0.0013571323898693265	0.00540165400475718	-0.0018793389644525369	0.0065561996030451776	0.0008341169167907026	0.007174770794827963	-0.0027657113597617444	0.008132705783551387	0.00268026622455727	0.010186503455830616
13.1098	-0.0003338126520510253	0.005559596169237491	0.00110063214121445	0.004926706568478424	-0.000931939460102218	0.004575611886903014	0.0044583342660737164	0.004688494017438234	3.2345559408388565e-05	0.005445416814096142	0.00439244691513377	0.006620824823834031	-0.00035731833582220655	0.007257875763127759	0.001594848591014537	0.008228735019937903	0.004460316788343429	0.010302371100223365
13.332	0.004351963178680859	0.005592428443141624	-0.00037931086956110465	0.004960827949829455	-0.0030474346897528598	0.004607497987960093	0.0011593117895508322	0.004733161245092292	-0.0004886706364493616	0.005481468754476964	0.004305711532003875	0.006674575921152066	0.005568171818939484	0.007278322706071987	-0.006251407013981324	0.008270315814887637	-0.0004537780398987598	0.010367107688342123
13.5542	0.0011893257949341562	0.005652923347467442	-0.004702492322465723	0.0050237659481202545	-0.0003400367204212509	0.004649356785989857	-0.002473801135188825	0.004757110862511893	-0.0030306095713011683	0.005558043007038509	-0.001600237946018926	0.006710802122581645	-0.003544536917693202	0.007372046287371033	0.006628475738992305	0.008395123974696633	-0.008875158962066776	0.01044834803383874
13.7764	0.003366893866814474	0.0056995369718093394	0.0017352239256441394	0.005054753042916618	-0.0035878006987977475	0.004684963756621877	0.0015218562002663545	0.004807460525097869	0.0031682339292262406	0.005582485288885813	0.006732614017401654	0.0067991245860922825	-0.0017308016186031276	0.007411320386610778	-0.0033083636169375314	0.00841729060137192	0.007950407959261004	0.010586689601874677
13.9986	0.0006122560040372768	0.005744287147294816	-0.003021003340787005	0.005124226330265987	0.0031239838308484806	0.004744983640236267	0.004015418146768789	0.004875526392199599	0.0022624121309711637	0.005639994433150689	0.0008665715561813976	0.00684685806695063	-0.0033402095436770533	0.007495293165541451	0.0050850607105889165	0.008531616015827977	0.0049162607168677045	0.01068866449875313
14.2208	0.0026728744287849706	0.005802161592925183	-0.0008173281970834752	0.005145518288071684	-0.0027667417813786433	0.0047678569652002895	0.0020042777604173632	0.004895374914939542	-0.004155508853926286	0.005697803852303196	0.0011719283967580522	0.0069095110246619055	-0.0031800807379936315	0.007555145145346051	0.0017996819747415939	0.008577842226558472	-0.0034515302052204547	0.01074713316334219
14.443000000000001	-0.0032053763843796147	0.00586374750992732	0.002511027403324117	0.0051943834938406154	-0.00027235922933718516	0.004820234269491616	-0.002673838735785602	0.004939929029183859	0.00195447798859631	0.005744156977440308	-0.004739683035451364	0.006936339887342548	0.002761567510306943	0.007626486492109745	0.005783299271503129	0.00866232134252834	0.0028047388833730737	0.010858209433845219
14.6652	0.0007675887162354224	0.005891587871338793	0.0017327735824450214	0.005255308106619325	0.0015262958365103484	0.004868934927766057	-0.001429063778229892	0.004996476893250594	0.004961696603474016	0.005813089693113619	-0.0032228765937284344	0.007016964584033035	-0.004255957101626495	0.007716917661007512	0.0021779643557713986	0.00872425967721939	-0.004105530490692403	0.010917637259061808
14.887400000000001	0.0042283488413723935	0.005956584399488965	0.001147675916003537	0.005300596740521013	0.0009248624045435236	0.004892459720614585	-0.0009058829034975947	0.005036875979756609	0.0012757904634301772	0.005879382879787588	0.005170221442309983	0.007124792096448212	-0.001637138621084105	0.007773441431710269	0.007892695021960801	0.008848085148613497	-0.007502422800250146	0.011074060208875093
15.1096	0.0020007141248672526	0.006019864006200076	-0.0009293647072701283	0.0053468610607633445	-0.0005541595395139619	0.004963064216433295	0.0009597824394025219	0.005080492299591688	-0.000570883807919924	0.005914148469352817	-0.004256388578515737	0.007161067160299821	0.007526912368395927	0.00784926921766308	0.0016396081892627954	0.008947429924880991	0.0040801004972978346	0.011198503204527133
15.331800000000001	-0.0008560846165342937	0.006090898510070534	0.0020635974613361164	0.005401602652519105	0.001474973639247533	0.005032983571570732	0.0006277220288761465	0.005166425333966765	0.0022927083254061574	0.005993716785128134	-0.005053578928600621	0.007236771901167819	0.00219398666295215	0.007894988802110252	-0.0031460417887867282	0.009008889990414194	0.001172518226321772	0.011303331106927656
15.554	0.0042504327241475095	0.0061673091467150274	-0.002201263038838795	0.005449242723718981	-0.003124444149521767	0.005063351566411676	-0.0005351610778438144	0.0051809333465474335	-7.271243026855771e-05	0.006060432249541944	-0.0017620223610207123	0.007289883012606412	0.0010079924552105603	0.008025545602550189	0.0018308677247530882	0.009144837012260197	0.0035309442126291116	0.011415283679427197
15.776200000000001	0.0062633124882805775	0.006234850410252971	-0.004275106842508144	0.005491863729872028	0.00027863258937942283	0.005112425571648523	0.0007235988755706364	0.00522949886635439	-0.004097336699384096	0.006089050021231096	-0.00425831018510657	0.007397402357159367	0.004820533753103152	0.008084192306282016	0.0029873587027419712	0.009220343530440787	-0.00624421302697825	0.011516727501821356
15.9984	-0.0014619689244082003	0.006288132771634728	-0.00040066752185988707	0.005570053123931834	-0.0007465581011169961	0.005172025633710785	0.0006606661606312241	0.005286956502522317	-0.002613656966149528	0.00613500200843357	-0.0017301960209099416	0.007471784230145742	0.005140345641008066	0.008175398546075947	0.006175487853117641	0.009327411004064137	0.0032045563723779678	0.011710921795544957
16.2206	0.003930663293785488	0.006336416301582465	0.0033989501876747126	0.005642095468614015	-0.0020852864069733214	0.005225411551987449	0.0021107331971878633	0.005351333534702526	-0.004118424822251018	0.0062297464510277425	-0.0019285535658122425	0.0075730710121698595	-0.00040984167830942445	0.008245471865912053	0.00924552986201838	0.009424655889258988	-0.00417854771062706	0.011769462509116601
16.442800000000002	0.0027364735203780303	0.006404151429101234	-3.488012256490239e-05	0.005703028805340275	-0.00044313652514388205	0.0052918361756805875	0.0018691703432117792	0.005423779876029445	0.003921176259379422	0.006300142054008307	-0.007947843019583331	0.007623232131734761	0.007450613200693257	0.008392329324636898	0.0022584838002184674	0.009504440384278426	-0.002755517851266303	0.011907823342734313
16.665	0.0035473198927381097	0.006496963267671248	-0.0008162729011764629	0.005762055559999462	0.0012254708983756128	0.005338466075453299	-0.002956670948011414	0.005482166019225241	-0.001307338911740917	0.006402518067639406	-0.0007113514440414263	0.007730749026075092	0.0015749955190010843	0.008478318155904017	0.007941095637136448	0.009617476628809655	0.006401937062433602	0.0120661183775014
16.8872	-0.003711256785787573	0.00654208838526253	0.0021289507420781954	0.005850563082438311	0.0017299772874374989	0.005396055731590576	0.0015681235234726403	0.00552572953359068	0.0015585794265333408	0.006461127657906737	-0.005139858517870802	0.007775198244327598	0.0005291512622462293	0.008601336122374584	-0.0012514075290620706	0.009737242852732293	0.005420451953907987	0.01222372259944196
17.1094	-0.0001359732050835972	0.006644472019427704	0.003262988962971657	0.00591457376663413	0.0015890272165758053	0.0054467304173205075	-0.0006346074184658697	0.005594618463321757	-0.0027890257554909876	0.006522907743613368	-0.002063883015873571	0.007876867237017167	0.004646666098963192	0.008674770852755488	-0.0023616120072356373	0.009817550489633444	-0.004076949987102852	0.012370937234000444
17.3316	-0.0008752965565771752	0.006731652004032139	-0.0028972745825416174	0.005981282504598055	0.00414672346038211	0.005543469279884432	-0.005685678782697264	0.005660275453017251	-0.002500046391383732	0.006602314401608843	-0.006951016773081431	0.007972519487592847	0.0019599657779165477	0.008792368266023911	0.000553635113686615	0.009985022138398499	-0.004797927047779279	0.012440722362450538
17.5538	0.0020434147382683635	0.006809716409765124	-0.00046647171951254437	0.006046021243946528	-0.0013430676271336422	0.005605736406772467	0.0030882268048765694	0.00576389748281791	-0.0036409943071177395	0.0066931199622397245	-0.0009539722240634462	0.00811225793528091	-0.00013271182377740023	0.008880216981011341	-0.0032692893282096286	0.010096099417140035	-0.002379484828085263	0.01258768938669955
17.776	-0.0001374516754560147	0.006925323747589427	0.0034711622895066017	0.006108651497465269	0.0011135739424982562	0.005684961293113706	0.005694199426159509	0.0058292984367217145	0.000602261779939058	0.0067774673370492085	0.000804817592215655	0.008207191830566852	-0.000605448431504816	0.008988148592098212	0.0009466949865524679	0.010180171951659914	0.011107161098266852	0.01284021737333249
17.9982	0.003006540675780617	0.006998047302155403	0.001940371800610228	0.006205484454694732	-0.0023723965930979615	0.005752273031370775	-0.0018271547021384425	0.005908140394550614	0.0008885574609297793	0.006875242516062732	0.0023037767918665563	0.008278540882794201	-0.004846460763220258	0.009143634021812133	-0.0014542997334781706	0.010357851456617063	0.006248843001162371	0.013044880066068996
18.2204	-0.000978084246224775	0.007067105960485749	0.0014709782667669024	0.006256490770931688	0.0010412572268366396	0.005822064845052942	-0.002701230551964354	0.005958950906669662	0.00022864481921393504	0.006957903391483672	-0.004400962146636277	0.008408046091388486	0.005656917513082206	0.009239700400516285	-0.009259750791599578	0.010495176515944072	-0.007769615199133216	0.013104343495615605
18.442600000000002	-0.0007077734123929692	0.007188275166297598	-0.00021785709567107014	0.006355858466953498	-0.0014513822894405976	0.005924832956711588	-0.0018405999626654895	0.006034040122324759	-0.0035988508365233274	0.007060857760059716	-0.001075840356126202	0.008586976068384341	0.001351933500327728	0.009346435349719663	0.008841059770177868	0.010702228117050006	-0.0037884326275751407	0.013354179416773405
18.6648	-0.0006051276609573529	0.0072863754700386914	-0.00024235751000913986	0.006462776662998102	-0.004798155444300037	0.005969616491060708	0.003666190980987042	0.006153723772824363	0.00034457193321309394	0.007138906089411928	0.001602445783677703	0.008698177259573317	0.00043630258101151707	0.009504952493987102	-0.003673841994095585	0.010744237835451018	0.00818662695353547	0.013470039012456586
18.887	0.007069568598150052	0.00735675685346539	0.0014942922968539409	0.00656210734399208	0.0014178595656602804	0.006102824780703083	0.001038441327163424	0.006266629306494574	-0.0005338227398175312	0.0072523412203451395	-0.00028576612877285025	0.008793698856121723	-0.004276366958113681	0.0096349544175587	-0.009389957060076358	0.010950997517891328	0.0018423063227560885	0.013714151481525027
19.1092	0.0021704389575443704	0.007510793261495152	0.0038345753649610126	0.006667881836875771	0.001386391682939515	0.006195621716681944	-0.00943289297579816	0.006324523698250129	0.0030082207830290156	0.007369832585249617	-0.0007904544950133301	0.008935133417697905	0.008488480567744629	0.009841380020665223	0.0002962116237746563	0.011129819078035333	-0.002102883798270616	0.013932261081795232
19.331400000000002	0.0016225826793946191	0.007620815683868617	0.0003631735679056592	0.00676788770236786	-0.004690323000931483	0.006260192038791638	-0.0005497051165154181	0.006425765054846405	-0.0026184747720723925	0.007479697578601874	-0.0019524342854682626	0.009080216813902522	0.00043980115243537343	0.009898221776366165	-0.008962557247288575	0.011225333130632995	-0.0075488210093055	0.014167677612238546
19.5536	-0.0015661727491156604	0.007717101839976093	0.002131375864013704	0.0069020500994802034	0.0012352389332871334	0.006345121191659686	0.002705216845374837	0.006537671361241281	0.0071520277986185914	0.007608278199381145	-0.0018195032290901137	0.009179060443041395	0.00258662381916473	0.01010099171346012	0.002771848223717961	0.011474969630185634	-0.006412493801521023	0.014400524882422537
19.7758	0.0016170175824587114	0.007868273222072286	-0.0007603892480264462	0.006956677282435738	5.054792114300146e-06	0.006461417100834812	0.001005027970215246	0.006652033345989456	0.001698037701053038	0.007711704156562301	-0.0031403754374369976	0.009313788242934266	0.000354431540511348	0.010274383678226572	-0.0007044387636675649	0.011648584865161904	-0.000312769794387862	0.014599548716053883
19.998	0.0038600434570161203	0.008029197128763883	-0.0047040710609190595	0.007074009264383385	-0.00018231024064896693	0.0065744898776676575	0.0034493810340313555	0.006788399220097323	-0.0010755143626834623	0.00786549992207707	-0.006284922913635041	0.009516573105855531	0.002270490789763528	0.010402594777922648	-0.006264766658785723	0.011833351250257002	-0.010181161100173293	0.014798268313132867
20.220200000000002	-0.0022321577062463923	0.008097610206937085	-0.006578252344993078	0.007208319620169704	-0.002561938964766367	0.00670870633538127	0.0005164319704087335	0.006839822569052808	-0.0031377846181552586	0.007985546820500681	-0.003626990458441779	0.009633932957645426	0.006541485780727258	0.010646332112032217	0.002667988719360352	0.01202576596294129	0.010174425870414236	0.01505764248847856
20.4424	-0.002762285811475127	0.008250287093616186	-0.0008100388938531683	0.007343714348806911	-0.008347969831410767	0.006815233004912177	0.001954429309024796	0.00697180063453821	-0.005135709017123277	0.008108608724235012	-0.0038207645796070667	0.009881576155344525	0.0011158899834084824	0.01077652142756049	0.000928018331567363	0.012250848804929021	-0.0046874264017658426	0.015294310906817066
20.6646	0.0004774884221908802	0.008424961401435858	0.0008879708291898298	0.007472092028665075	-0.0016682139468002038	0.006937010611846776	0.002458061488259086	0.007136115883693308	0.004895938064708123	0.00834420624199074	-0.0022852315217390087	0.010070220914987913	-0.002066582673944619	0.010995428151145247	0.002732667004009929	0.012562472167027364	-0.008218484756334648	0.015674416067899506
20.8868	-0.0026709144436778986	0.008613900053591837	0.0015062701058706504	0.0076713343967424715	-0.004159575113740216	0.00707837869568372	0.001389810830126742	0.007237903568050138	-0.0006783734326248109	0.008400594946348238	-0.004086820919620241	0.010248395638927906	-0.008961064212180842	0.011169902651064496	-0.012958260183870408	0.012739465698511799	-0.006890603794107723	0.015915159931038467
21.109	0.002681401205619374	0.008759191374227699	-0.005226609682354521	0.007782362698021515	0.0014847271583695483	0.007211380353255395	-0.003697013799048591	0.007398234439439197	-0.001832545402394099	0.008608792742706515	-0.012002149187430417	0.0103879965004307	0.0006693775452546553	0.011469112973306148	0.015015394152879415	0.013060019151874805	0.0067156391907024285	0.016242658389217082
21.331200000000003	-0.00927981957610622	0.008962388199820715	0.00408031665096981	0.007958460015813167	-0.00274411872832448	0.007368452500037466	-0.0019797666851721967	0.007606080582809994	0.00107295426207751	0.00883125828693931	0.00019754122296028768	0.010593612347131976	-0.00047670579931549835	0.011723292706616964	-0.006612867226825568	0.013281027946232815	0.013611153309867171	0.016668280700728618
21.5534	-0.0037515489458317982	0.009132185187149342	-0.0064687776092180365	0.00813462121304799	0.00212284027824668	0.00752276551611791	-0.0006044160645847698	0.0077277564705701685	0.007926379842468275	0.009034959270344957	-0.0035628977938982026	0.010864140001297802	0.005445311593446609	0.0118822803005386	0.0015959188767994447	0.013564600186494327	0.011870288521126156	0.017052744706445664
21.7756	0.007639090615594053	0.009404784057530062	-0.004086525961748917	0.008355442542086615	-0.004876324120983253	0.007702131173683326	0.0017936572427092675	0.007907723355935231	0.0006709011429164003	0.009190946063413495	-0.003937866335986992	0.011116457664472012	-0.005625530971667967	0.01223530986454426	0.022857223137502585	0.013918689170051648	-0.0016576693478051862	0.017389258964547627
21.9978	0.007512371910128492	0.009687156241019903	-0.0059518069524332655	0.008490943182955214	-0.0028528401647284667	0.007856416298236727	0.004995311749537875	0.008072735825345774	-0.005419856208119285	0.009419138306271125	0.01222671683523883	0.011375494239311827	-0.00424717889281717	0.012476512031437318	0.01156119758967054	0.014191531825412631	-0.00027376211904691153	0.01778681861660787
22.220000000000002	-0.008638112591453449	0.009824150847758967	-0.005427960481554031	0.008661244620961309	0.009764179060090292	0.008169308853716618	0.0027873116588081545	0.008269511580731305	0.008790882920021021	0.009671475257886067	0.003192670432183979	0.011693325186830182	-0.002894907517557956	0.012819953811866116	-0.0029004784082662166	0.01470691000154534	0.007638346542264387	0.018215712619305484
22.4422	0.0038453301657643906	0.010064427906351875	-0.002116035191173396	0.00894605619854788	0.0015604713094234885	0.008315259918152669	-0.0010227430170497076	0.008515847142510536	-0.0014095992507830377	0.009931584742459735	-0.0010454879517368706	0.011998645559735007	-0.0012150612262895027	0.013123526344950563	-0.00038234439831774224	0.014837848742853503	-0.005983993141975707	0.018650239827924783
22.6644	-0.0042287025688665224	0.010450575186455587	0.0003238599016757626	0.009261023653643596	-0.004136874242893404	0.00856147961225829	-0.004897556304792073	0.008737989382256372	-0.0019833959814317234	0.010206412360614718	-0.0032595919543009643	0.012384454426949963	-0.0011350610085483718	0.013513464491103602	-0.0048218983153121295	0.015291455523378916	-0.017615788262765476	0.019275785081179882
22.8866	0.0018483397534323229	0.010675067401109958	-0.0010710067345693207	0.009444895355484482	-0.003013882204366793	0.008792900484198164	0.014541321323370507	0.009043403227471242	-0.001206490735953831	0.010569549024480434	-0.0004819231464733933	0.01278996975440638	-0.01401990483010483	0.013871032422561498	-0.002332082914442735	0.015823675897644024	-0.011572397325475195	0.019831792304890437
23.108800000000002	0.004646728312206524	0.01099175883428445	-0.004219576092440458	0.009706116236940631	0.0016122421942851095	0.009080768715337991	0.0049757323670672265	0.009312260469520816	-0.0017064322531199845	0.01084343582158625	-0.009628975585155988	0.013093843249013217	0.01611124167552015	0.014371200518541186	0.016117495866395822	0.01641888532623338	0.01713430807247453	0.020494987463647196
23.331	0.006525500158218279	0.011415917207375547	-0.0007727304354708945	0.01010590017648413	0.006613146317785997	0.009337570437742644	0.004395043272041401	0.009673704037579736	0.011212793716799866	0.011252449839357838	0.0010318648506112726	0.013546799702844385	0.011528395373281907	0.014762278750278265	0.0014339733462340664	0.016766792920634425	-0.020818960244119687	0.020970933128678614
23.5532	0.0018312983290434208	0.011724139161686862	0.005170500382300868	0.010481349413835916	0.0027276097160043125	0.00971312107381416	0.001947607184695504	0.010012921785774958	0.0077272087130364885	0.011654432523995641	-0.017354336323218422	0.013901019355435288	0.005501743211446681	0.015454350421348092	-0.003558076975913596	0.017514037314374543	-0.0004996082743122833	0.021833425391855496
23.7754	-0.003359127379812869	0.012268910043359317	-0.008685396550601899	0.010862901614639363	-0.0057198176275763575	0.010081717872218964	0.005988961606669297	0.010339834298083505	-0.00780687782703888	0.012084347697563972	0.006187588428571284	0.014539969858762243	-0.008472907219921909	0.015974631194473093	-0.015746351076416504	0.018019687684020416	0.007113532092176616	0.022847860306915806
23.997600000000002	0.007743381630749963	0.012795928316713986	-0.002505608881721971	0.0113703357236238	0.003728099614518183	0.010531900125439557	0.0018907401401602074	0.0107780373854219	-0.003077127012472322	0.012621251698395465	-0.008672897055835096	0.015203129219742385	-0.012790979263125423	0.01667488386669476	-0.004625530950417847	0.018865673780409733	-0.012716387431870394	0.023737878473721385
24.2198	0.009960167688461493	0.013410156252097936	-0.0009498547510332523	0.011803296852827883	-0.00024818864805438234	0.010914223725622587	0.0063054596329963995	0.011318387797837505	-0.0014636702889836125	0.013040873259869261	-0.003826006342746637	0.01580075513129586	-0.014816763074597885	0.01738416657142272	-0.0033164112158154064	0.01987391877105014	-0.007291428361335664	0.024662737319314905
24.442	-0.0020434524479855144	0.014085851698621444	-0.0005407808962777495	0.012360260210653617	0.004826294799785444	0.011492261360888182	0.0021986864057809722	0.011855058291447377	0.004650362830890022	0.01375872301878277	0.005983565905145255	0.016612684553930657	0.0028830412393264925	0.018193339139692587	-0.0036263151960517865	0.020748708736306503	-0.012955921118572208	0.02599353970875854
24.6642	0.008524359187702609	0.014778280146359138	-0.006400665139871972	0.013094246391671201	0.010139321283216186	0.012263334045014078	-0.010932533659797175	0.01244837726039042	0.006213752753322095	0.014300138569850346	0.005972405097921785	0.01754621805549296	-0.004063244229098512	0.019216290327883315	-0.004679675264110085	0.021828551642381573	0.0026673461761832443	0.027546149918322382
24.886400000000002	0.004691486498068966	0.01549264697402785	0.000598914329777	0.014007672073595871	-0.009604978157159792	0.012988574898052687	-0.0010570742269452892	0.013345343925854302	0.019198277971439068	0.015527705251670671	-0.01062756158878405	0.018757041571412274	-0.007152751929286022	0.020370236757227444	0.000292225588899183	0.02313566878570549	-0.02181178372240384	0.0290194692575721
25.108600000000003	-0.010140462367963218	0.016804979737009552	0.001319290201761469	0.014929500741925578	-0.0035986316229021124	0.013926073808114302	0.0012088653476096615	0.014351797149791325	-0.012524364362748262	0.0162647142459215	0.0012868945884178802	0.02017047753652162	-0.015531587734694418	0.022167274913568322	0.002884063182846177	0.024823266664606578	0.01698112450982764	0.03113721312610679
25.3308	0.009128322852150142	0.01824323816321543	0.004545375758239928	0.01616840815182825	0.0054687795964485555	0.015106314148841888	0.015048068136848535	0.015493950781399238	-0.00022766431056100035	0.017915532722771698	0.005693112432489653	0.021755432516311637	-0.003737932173902522	0.023808004369034894	-0.009335858998954547	0.027045558797803314	0.014251374881119681	0.03428709355594201
25.553	0.006985617582763556	0.020187544443487783	0.007869672960587685	0.01790019971365627	0.008693513082506368	0.01644436729030138	-0.022533144700623342	0.016834034937030097	0.009010295407640161	0.01970102540483594	0.003450675671642222	0.023519121318684146	0.014802931687883178	0.0261683786438045	0.00886660634612497	0.029703345929616355	0.00635997175909012	0.037533484965665026
25.7752	0.009463975440762688	0.022352958386209407	-0.004598308203234488	0.01967310848502258	0.006805682651965923	0.018617174973879037	0.0016590651609803039	0.019358552533873533	-0.015328785881836289	0.022066195820236875	0.014755477786276353	0.02680183239107637	0.009405264333753854	0.029162142407369095	-0.029906412745243083	0.032881967758415245	0.022143049069163336	0.04159826396147383
c = 180 mg/ml
t	g2 ( q = 0.225 1/nm)	dg2 ( q = 0.225 1/nm)	g2 ( q = 0.275 1/nm)	dg2 ( q = 0.275 1/nm)	g2 ( q = 0.325 1/nm)	dg2 ( q = 0.325 1/nm)	g2 ( q = 0.375 1/nm)	dg2 ( q = 0.375 1/nm)	g2 ( q = 0.425 1/nm)	dg2 ( q = 0.425 1/nm)	g2 ( q = 0.475 1/nm)	dg2 ( q = 0.475 1/nm)	g2 ( q = 0.525 1/nm)	dg2 ( q = 0.525 1/nm)	g2 ( q = 0.575 1/nm)	dg2 ( q = 0.575 1/nm)	g2 ( q = 0.625 1/nm)	dg2 ( q = 0.625 1/nm)
0.2222	0.058605498519352435	0.00296565274977905	0.052532267095047123	0.002491222614601273	0.04784289524776025	0.002014493173024996	0.043671214521662595	0.0017153451641380168	0.04069766085770021	0.00171716404009234	0.034853834189493726	0.001967969290667385	0.03247726485697594	0.0022350871880867447	0.026921572851598206	0.002691793475770093	0.02722518577593012	0.003554185956934457
0.4444	0.05174855440058143	0.002976287448861559	0.04723574720255126	0.002498121820703034	0.04418242571281513	0.002021279723459483	0.03945785265512088	0.0017191534985499088	0.03489388773809182	0.0017211210050562	0.032035118992510055	0.0019767278486947804	0.025524354934686196	0.0022417529716016143	0.02091409492753966	0.0027085674872223643	0.01790773113765969	0.0035543692847693625
0.6666000000000001	0.05181277428533271	0.0029863867130844146	0.044903957989280555	0.0025033822580079793	0.04144343093331675	0.0020277305948311884	0.03497637986232198	0.001725243211722549	0.029995908956285847	0.001723740877730516	0.0259761384645304	0.001980290822856432	0.022513223767435885	0.00224085957259041	0.01700510646878562	0.0027042612338784755	0.01651631273608672	0.003559454571977063
0.8888	0.05071928234678532	0.002994975606268708	0.04261272456258296	0.002514024862262541	0.03699173639824468	0.002032885869965102	0.03353823645352366	0.0017298770222100226	0.027792536853768462	0.0017268355828909925	0.021482652493100274	0.001980766025221897	0.019758392026336464	0.0022536536006356133	0.014282357554823629	0.0027202167223262298	0.010877866511339407	0.003572065781231534
1.111	0.04740508976610048	0.0030051662433909264	0.04014995990345101	0.002521628319413953	0.0335825715353365	0.0020394740220627846	0.028941312577407865	0.001736190462409316	0.02392402570643464	0.0017350850499632158	0.02020325861267407	0.001991837939207543	0.014675582135511768	0.0022589074120436116	0.011995198325416836	0.0027299829977702763	0.01044142101179486	0.0035874843590503803
1.3332000000000002	0.045088104541711145	0.0030164821033398857	0.04037720319988752	0.002533497063908475	0.031148567453276783	0.0020496368357523134	0.02757066300751813	0.001737665928179746	0.021881303079518008	0.0017394731973246484	0.017722309400653544	0.0019973132447681017	0.011340320423973501	0.0022626462385058445	0.008788848734028586	0.002731805672289421	0.007722079407560707	0.0036049064483615065
1.5554000000000001	0.04355507948407923	0.0030238814763278348	0.03617343513764655	0.0025408987054695003	0.028441901195656934	0.0020509919808590587	0.024032881883256776	0.0017456742641790582	0.019222496563978113	0.0017479537146533751	0.015528796149116016	0.0020051111246062957	0.012397141444286138	0.002277491369121258	0.008241655201173531	0.002749011806740968	0.006556169124399644	0.0036120169880772784
1.7776	0.039338024851358365	0.0030344242076643614	0.03318595151433828	0.002549534985008259	0.02640193428167793	0.002060323698295117	0.02186372842801834	0.0017517580793381467	0.019763532636875948	0.001753883765487284	0.013651016909667238	0.002009671084894631	0.009732251003496003	0.002286396926232536	0.006762345556834695	0.002754907894225883	0.006556741897379724	0.0036288784405516493
1.9998	0.04000861564928319	0.0030456785276739913	0.03259255430231305	0.0025604543539395623	0.025490843260771445	0.0020699050666264807	0.02087219475258809	0.001759206821553601	0.014736586141076874	0.0017629075044539933	0.011522290327653978	0.002019612705413328	0.009908776826511114	0.0022895104218603407	0.006414135932915687	0.0027673949780497547	0.003840909082740199	0.0036418847098820552
2.222	0.03665186515193544	0.0030630905105189284	0.029444608559999474	0.0025670414450827002	0.02313483138375441	0.0020760635911287037	0.019121889948111787	0.0017669453828281008	0.015054620195782959	0.0017706535187512916	0.01162189309790389	0.002029137235634968	0.0074111969404829356	0.0023008105144403075	0.002779301989699224	0.002769439284339187	0.0029739467784768454	0.0036600823859103634
2.4442	0.036992846247236914	0.0030781882066325803	0.02641381432932394	0.0025809992674272427	0.022466477119969186	0.0020863833253007597	0.017651359753744378	0.0017726567866709433	0.012124011244242717	0.001774348556490544	0.011085635595182355	0.0020386316785178746	0.006143659998456811	0.0023066745326405353	0.004370924194842353	0.0027957954710224283	0.002260694032750976	0.0036778936799195883
2.6664000000000003	0.03438245340637147	0.003088687881735414	0.026883406179593162	0.0025892871155643645	0.020456732819710888	0.002093418728858754	0.014290180099658269	0.0017799252737857635	0.01130174288987905	0.0017852280589005939	0.008630244661616455	0.002046496311069438	0.0027821277279311794	0.0023170169685510947	0.0028249426717322926	0.002802824862616122	0.004326458510369691	0.0036828034349348764
2.8886000000000003	0.03200846410255563	0.003096335005990948	0.02494809751658334	0.0026014883121685283	0.01849577138887038	0.00210506526022046	0.015685041270348282	0.001786091821322081	0.010357498026451018	0.001791354160844537	0.007418431936646588	0.00204804805061217	0.0037976802365485953	0.0023258484879593753	0.002781323158263987	0.002812847639157171	0.0009118684782460414	0.0037142618046387328
3.1108000000000002	0.03159705216551848	0.003115096504278921	0.022185066782196793	0.002606936788962622	0.01822924326160076	0.0021149344411779	0.014108652654331429	0.0017943395142944365	0.010735212752661797	0.0018030424381423509	0.006083634550494021	0.002061455791321776	0.003964326921004718	0.00233765031905686	0.003383963768811266	0.00282759353887743	0.0016528116156752722	0.0037225953957231175
3.333	0.030999925773116395	0.0031287428073285537	0.020459413977483416	0.0026209627439550357	0.016840497642977365	0.0021205681784969245	0.009549366263394097	0.0018017692882409918	0.00893478950670236	0.0018018152776548598	0.005710602161143984	0.0020739612818961384	0.004035442588570615	0.002347566502794378	0.0025746630453323564	0.0028369342295296866	0.0030099757729454306	0.003746867596069589
3.5552	0.030398803510004964	0.003136247179044995	0.019287296054712834	0.0026326372463724595	0.016216598838048314	0.00212962413384813	0.01116517168035236	0.0018099928923395005	0.007239687556932993	0.0018131552645719302	0.0042582242299511784	0.0020805963422320718	0.0035316705704165566	0.0023588356506163187	-0.0011957924258330936	0.0028577640236769537	-0.0015228842312937636	0.0037610666901219543
3.7774	0.027611960160574982	0.003151662229567723	0.02123215466042932	0.002642074431151004	0.015177876723145719	0.0021420714687038246	0.010903359406938073	0.001821633837490342	0.0077761983049122844	0.0018206339752796761	0.0037986100919861873	0.002085337009778337	0.004894323501946357	0.0023736013482771154	-0.00017387820849424653	0.0028643699723692267	0.002753241433654868	0.0037786792365691667
3.9996	0.02700395843313652	0.0031685376275376784	0.019227383782825135	0.0026602559668785215	0.01207227703280711	0.002148494426815649	0.0101816466098895	0.0018271524086318617	0.007353604259127192	0.0018291418328264385	0.005060123064872089	0.0020957816778907398	0.0027624135378693216	0.002388324867404669	0.0005973587490537382	0.002881286508652532	-0.00278145773651061	0.0037918647680496662
4.2218	0.024783877749963004	0.003178608319950449	0.016818286570252514	0.002667382888857021	0.010515884572043565	0.0021523834778792213	0.007590310780323548	0.0018367423557826678	0.006618397579576959	0.0018412348397078375	0.0037552450816842743	0.0021102336622361257	0.0014424345834556157	0.0023981443090628006	-0.0002628677869495322	0.002897194442178134	0.0023271046774125275	0.00381093957378782
4.444	0.025458060099799472	0.0031926458931407385	0.016291533687582727	0.0026794000430247007	0.012742989451060064	0.0021678534361992616	0.007792025344773109	0.0018468127537680826	0.0060238805758769855	0.0018470787573641146	0.0017823671423888975	0.0021192084207616617	0.0023305450882405545	0.002405287468520845	0.0029406282785014036	0.0029081329408125844	-0.0002978769852644914	0.003837824793486933
4.6662	0.024338243230049014	0.0032164776220138798	0.014071323413158166	0.0026944371983791053	0.009459919285646212	0.002181702184578749	0.00695596476905934	0.001851608288122217	0.005195478991704238	0.0018623449082457854	0.0028343400176783144	0.002129298324817867	-0.00021699682848524667	0.002423112062400745	-0.0012150995264775509	0.0029249906082496587	-0.0008352785460069233	0.0038538921882923724
4.8884	0.022008831794501835	0.003225013621310991	0.01479209532796928	0.002705449212403167	0.008266563883955249	0.002183241576575071	0.008307086060850254	0.001864731276430253	0.0038753227656944016	0.0018647079650314204	0.0010996203006619686	0.0021395434421840978	-0.00018081508270417486	0.0024294875041476144	0.0024183537373284776	0.00294356416641375	0.002418488680193485	0.003868447605986873
5.1106	0.024457006280970146	0.0032448016228332796	0.012671621872937919	0.00271280009649219	0.01050326543521681	0.002202879939173556	0.007626815915204408	0.001868375699306875	0.0038150929629023086	0.0018731816688659026	0.0026723286782959	0.0021493908873756874	0.00010162325586403234	0.002447098136719048	0.001353617130883266	0.0029576189001424393	0.004386313736410076	0.003897500290255748
5.332800000000001	0.01866193550600158	0.003256036297087711	0.01218903880193545	0.0027293199959187624	0.008800521491421628	0.002210387775620414	0.005741324074575478	0.0018838454729871359	0.00511255669515915	0.0018824072194417408	0.0013622568687231434	0.0021678517087921987	-0.0007965746613346201	0.002453419775300938	0.0007235615045407397	0.0029686319022414077	0.003340044384054068	0.003908621441350742
5.555000000000001	0.021701159907010006	0.003270562365112916	0.012839258035225478	0.002747585211698757	0.008428250068803655	0.0022225261049607023	0.0048373380913871175	0.0018948580790814863	0.0032867511062692886	0.001891645626854536	0.0016256756639438986	0.0021724154940552932	0.0028269773091661315	0.0024661655055214092	0.0011296298967021106	0.0029862556206085938	-0.0008617177465993025	0.003927239247346315
5.777200000000001	0.018575953594316904	0.003290001282733629	0.011166450800580817	0.0027615056088290063	0.00846247261376987	0.002228185594509071	0.005345803424225799	0.0018989410899275913	0.004530605350271782	0.001903865220248848	0.0007666846069051016	0.002184301420467871	0.00019395396371301246	0.002482161520572554	0.0004249275581948509	0.00299801039884268	0.0017417292816595186	0.003946307812807256
5.9994000000000005	0.016296480724641224	0.003300974787327418	0.011939474242430869	0.0027762637322476104	0.006682273334878893	0.002238563053770702	0.002800883483634532	0.001913605436019237	0.0022257477842395727	0.0019137687669045454	0.0018323028943889761	0.0022017681044384633	0.0012894831875647958	0.002493831304830175	-0.0004145730328343896	0.0030147070680671684	0.0019809012676407804	0.003976568200283599
6.2216000000000005	0.019814140348930614	0.00332027205804146	0.01007869473972907	0.002787862108776246	0.005142225132810612	0.0022528358898005595	0.004206409609689197	0.0019164142843846152	0.002056817105908289	0.0019251425457655232	0.0011510144604272663	0.0022066253293053085	0.00315210820408327	0.0025086153329371224	-0.0003089541333571521	0.0030337100660760273	0.0005384778361372834	0.003993555210615656
6.4438	0.01794663492924045	0.003332566444249641	0.008582468132146137	0.0028068720030102775	0.007170938403083905	0.002268866908947734	0.004433696108052215	0.0019339611706240079	0.00225638840463688	0.001931680915824675	0.0004516492193485899	0.002221363019555219	0.0013937142192074372	0.0025223186423683677	0.0007192867572687227	0.003044159759521019	-0.0011560562070392203	0.004017242662118501
6.666	0.01730162015905021	0.0033628046696623924	0.0094838478118641	0.0028180936827774373	0.0074054001282576444	0.0022809680540874316	0.0037207954737936365	0.0019422594696086642	0.0012103848714893096	0.0019421709978179797	0.0006654602534208489	0.0022281990798574723	0.0008742632917101283	0.0025324563612754702	-0.0003812143800485978	0.003069075795743401	-6.447522706996486e-05	0.00403663709915561
6.8882	0.015185411829166903	0.003380047066383049	0.010799937496235448	0.0028336539626459102	0.006211316169218916	0.0022951583294512964	0.0020388467440627233	0.0019500313406951774	0.002588831594163307	0.00195680097958655	0.003994551858800854	0.0022444958492402974	-0.00105127151261313	0.0025553470579046307	-0.0011471703843189006	0.0030831892876117227	0.0006105184242307534	0.0040627456632315335
7.1104	0.01763466690970858	0.003395015213332674	0.006752960592451306	0.002842682476950293	0.006411815522799739	0.002304101241858273	0.00358037666192637	0.0019646031596887207	0.002947501570884634	0.0019693233116344455	-0.0005718433148636014	0.0022571691133202254	-0.0014757162103627658	0.0025688436427572276	0.0006272413450287616	0.0030976244282200317	0.002149301190862713	0.004083683330108197
7.3326	0.01405658873076247	0.0034092339180741504	0.007308915092546058	0.0028571668671197067	0.006525713545982215	0.002316018389490614	0.0022058134962997748	0.00197331845015875	0.00259171119122797	0.0019793504573674954	0.0016377459489787883	0.0022698271805030638	-0.0024006486690679773	0.0025759678955248524	-0.0020302104839991933	0.003114921961570071	0.003191678004940309	0.004111898230948028
7.5548	0.010300617265727296	0.003432402914295534	0.00890089269683398	0.0028779735072561267	0.0045734593150780645	0.0023315953925167263	0.0020118244442937647	0.0019823282216281015	0.0002254226000555895	0.001990620075062315	0.0007762282768265345	0.0022900826915012483	-0.0001302966634241288	0.002586568911263225	4.6195262576968375e-05	0.0031421800219013857	0.003781503892157675	0.004126756883055893
7.777	0.015073893404887378	0.003456572469722466	0.008764399832894464	0.002901179009924931	0.004280136585027744	0.002349389092443547	0.0030735003588399762	0.001991368618270025	0.0012546456770416627	0.002001656016972171	0.00020686512274235475	0.002298065902977352	0.0020377886675218876	0.00260919470169119	0.0017901188036832756	0.003146426108733662	-0.001057890362931481	0.004150794941874532
7.9992	0.0132962650693195	0.0034756754249714327	0.006668172591511932	0.002912849744046298	0.0027593184590219456	0.0023583526344911395	0.0013558631473516753	0.00200729416490654	0.0002650778475322531	0.0020139925642003466	0.0015884675257225051	0.002315824311442403	0.00021571005149801173	0.0026130507271980544	0.001797577423389282	0.003175022969667891	-0.00013528168109950807	0.004176765327879155
8.221400000000001	0.012814708187894866	0.0034836115159493303	0.005843879413285391	0.0029299321905018423	0.00470294491377201	0.0023757537578592445	0.0020883498572352548	0.0020233669515492617	0.0015603505981919962	0.0020272945400215668	4.232216539509765e-05	0.0023288405314178494	0.0019897747990752657	0.0026369237855793136	-0.0014539810458076743	0.0031915560944800066	0.0033718862765630764	0.004198931760418765
8.4436	0.011435784239554426	0.003509997098644193	0.005931517052148965	0.002946362404681349	0.005093376704931818	0.0023880675215535267	0.002770025094475356	0.0020298523194074727	0.0008626712228765543	0.002036666032941858	0.0002987719453509199	0.002336667491155254	0.00021895064093909984	0.002647364383638903	-0.0002811210974924623	0.003214052252445109	0.003600995318133263	0.004240561089549648
8.6658	0.011812244945268427	0.0035321106270008854	0.004720760571034237	0.002970079812979385	0.003178587175046474	0.0024041027574039724	0.0014622437985706384	0.002048132910275087	-0.0007418935834262244	0.002046826016627598	0.0003242970699598276	0.0023516100014941413	0.0006663245008780564	0.0026735191323586007	-0.0004590919061779298	0.0032285601124550107	-0.002625636896581979	0.00425400190587128
8.888	0.011612818542125612	0.0035488694850790013	0.006168771670532835	0.002985884584466831	0.0034951942275824204	0.0024157360676418634	0.0014899516336009237	0.00205577670790759	0.001265339479226067	0.002063191310585453	-0.0015464701980114019	0.002373527084899245	0.0011955879033101486	0.0026835378141758285	0.000394949597486208	0.003259311529650838	0.0047211979302374495	0.004286366410075127
9.1102	0.009121819299737896	0.0035780864374680807	0.0043148252170669725	0.003000932841833458	0.0012739457878326898	0.002433285144694061	0.00013963772661444357	0.0020671450273969313	0.0002187937148832393	0.0020714254706273535	0.000990558873210895	0.0023802475390429143	0.0011921796356779324	0.002711269930445404	-0.0005750293653205534	0.0032755701453196164	0.003002355968572073	0.004315981898166832
9.3324	0.010294063760174579	0.0035965368936914373	0.004654723680787254	0.0030268427668210577	0.004923659398075642	0.002445840308551415	0.002369179327800043	0.0020809136902235565	-0.0004593853091515496	0.0020851401706149806	9.59154077500986e-05	0.0024014324416642492	0.0015018203205363536	0.002725838787412746	-0.002867623693056074	0.003287023535321434	-0.0018126717165762546	0.004336387384096648
9.5546	0.01095404033337721	0.0036276633308848115	0.005575070934376435	0.003043914491139959	0.0016304358668659102	0.0024593780039612765	0.0010667774518337923	0.002095074278789086	0.00046622121142545425	0.002100653871610853	7.532020822641005e-05	0.0024137315364324684	-0.00013218136667846189	0.0027444578737652638	2.3027127024611e-06	0.003314237317457381	0.0022367409536565236	0.004378954783014312
9.7768	0.010708985965939668	0.0036414130388184272	0.003230424654587435	0.003063483062303368	0.002398980279101741	0.0024777766789117355	0.002525504292647712	0.002110565784102129	0.002272484454705515	0.0021174323653222206	0.0003586806003454283	0.00243105955583044	0.0010781974341695054	0.0027633806244817594	0.001683680082194018	0.003339679674891121	-0.0020874749820338242	0.0044007977787244995
9.999	0.007019003172007854	0.0036732594204455207	0.003176560037962199	0.0030770688143858063	0.0019216764831409478	0.0024920362598852288	0.0017133076833949063	0.0021246095327308633	0.0015143568981713083	0.0021277567825463677	-0.000508915350002853	0.002445885259112122	0.00025659230955185446	0.002779898851171642	-2.701753537791545e-07	0.003361793020786445	-0.00040766549341018704	0.004430325268738166
10.2212	0.010257828499799096	0.0036876491886441635	0.005951390930834996	0.0030982963744075873	0.0012256144169608724	0.002509217104566053	0.002550175737988241	0.0021429812971541064	0.00046978410813037786	0.002142728949215293	-0.0015255861430128002	0.002459425211830797	-0.00011097806414544576	0.0027967836472560714	0.002600699943253628	0.0033774733222455985	0.002905104616607507	0.00446169294629622
10.4434	0.010072453524026808	0.0037216998355570846	0.004625511310042421	0.0031247061876123737	-0.00010118443009279554	0.002530522337860661	0.0013556807085856276	0.002152801518231734	0.0011506297736669155	0.002165417259949218	-0.0006092714231358992	0.002478951125707585	0.00040868370062221965	0.0028137957220346985	0.0011098147850304688	0.003412076084006041	0.0010002825371032134	0.004483222895453547
10.665600000000001	0.006930612320237603	0.003739580752019628	0.004350824609925404	0.0031457162489661847	0.003613111653430282	0.002544511948767663	0.001414728075344493	0.0021709493733641566	-0.0006355163633028435	0.0021754724929655385	0.001997868131489605	0.002494660763371789	-0.00023672213335036631	0.0028308998561597134	-0.0028586034397296567	0.0034275986747816867	0.004830579059089414	0.004514724296156033
10.8878	0.00820929363709781	0.003780210854248209	0.0014704690401074394	0.0031583295194873243	-0.0008662478243170755	0.0025607313078578014	0.0007251688108642351	0.0021817793438493565	0.0010669280585234235	0.002189797586911134	0.0004919651213952967	0.0025196598339885445	0.00031833283090034717	0.0028569401034299335	0.0004359075845513944	0.003442932823542096	-0.001468087313790441	0.004543017657337108
11.110000000000001	0.0038472224682012967	0.0037995713980964645	0.004086916048555159	0.0031904393062831653	0.0007163933381223132	0.0025861957473874236	0.000755305492185948	0.002200689012041035	-0.0012937087070358242	0.0021983470087899052	0.0004127150749718496	0.0025299274549566418	0.0006006756085884874	0.002876578780257544	-0.0034325040882877403	0.0034724973495953632	0.0014689169096455575	0.004572064508282085
11.3322	0.00751388299534635	0.0038305799166920627	0.0033263233088942244	0.0032126942855724787	3.3926936238302e-05	0.002605875749995684	0.001639815165128725	0.002216985313191959	0.0008608206269858417	0.0022234064961881204	-0.00042108698123138877	0.0025572124480305646	-0.0009249517046635205	0.002887806879710868	0.0006224227801654208	0.003500030586342347	-0.0010582360615446523	0.004610028027341627
11.554400000000001	0.007593656873512527	0.003854737007706055	0.0013960910881530625	0.0032441970586647114	-0.0010398493374322052	0.0026205425387748967	0.001338848543582095	0.00223674859141466	-0.0004282357528186976	0.0022351369813906775	-0.0016175210391665609	0.002573739171839125	0.0016102756592435992	0.0029166576035583426	0.0013128888094641078	0.003534172675253727	0.00015297891456254094	0.004643482418085352
11.7766	0.006997927294588606	0.0038819737206366987	0.003924945056904272	0.0032688968667158873	0.001882239691477019	0.002644029441217931	0.0015480655570584425	0.0022490444340158866	0.0005069048129244797	0.0022552407049301238	0.0011726788513481358	0.0025874740181225193	0.0016520348937251262	0.0029412888706221493	0.00016654038643697635	0.0035500697763054183	0.0017318629319821714	0.004688591500228655
11.998800000000001	0.004178155896434436	0.00390958921888995	0.0035705886677961356	0.003289533169549023	0.0012007455406080182	0.0026605861465096377	0.0005686401803305641	0.00226700144276939	0.00031280420768591086	0.002270792180271054	-9.166138403766033e-05	0.0026063289749103467	-0.0016258708677555987	0.002958653750053205	0.001011176952395984	0.0035920574868657453	-0.004747227663813676	0.004714414673073868
12.221	0.0057829488790622895	0.003951516353642127	0.0040143905085235545	0.003309418310952056	0.0016598476485857794	0.002681919833650207	0.0008978099705825413	0.0022865167423899626	0.0002574193330962911	0.002284062299674027	-0.001211427408310105	0.0026264461363720635	-0.000122155122361622	0.002990250581495895	-0.0020380191200052803	0.0036053168343345154	-0.0006060737435189686	0.004759774444180007
12.443200000000001	0.004814340528232257	0.003970518388268497	0.00111875441208872	0.0033236837044545615	0.0007962904607731983	0.0027063307224027373	0.0007410839270420755	0.002302422027742949	0.0002905244740097848	0.002302343666543377	-7.253325460664095e-06	0.0026473745340144152	-0.0005750269133000152	0.0030040371932367224	0.0011207198229655382	0.0036413852931093844	0.0009974786701278226	0.00478661229893971
12.6654	0.006382180941571911	0.004005643287789798	0.0011835001483295193	0.0033723278995575587	-0.00025632536067703583	0.0027219983963580638	0.0005593527868123413	0.002325892216219731	0.0006866900877386462	0.002328737805083296	0.0001595707417402027	0.0026667930102580784	-0.002547777339816059	0.0030330662191581097	-0.0005413295200473527	0.0036776999072196826	0.002513665158878683	0.004837117933171408
12.8876	0.005150666375383185	0.004047139097971691	0.0022591230649113216	0.003388839562527375	0.0030046495753327353	0.0027521383501687537	-0.00032302640467355136	0.002341362053368365	0.0010222827441806323	0.0023437491801925558	-0.0009192612113149689	0.002694100586649775	-0.00015070657486012317	0.0030675046645495313	-0.0019547167735071624	0.0037102407496679654	0.004433096514125955	0.004867783459873915
13.1098	0.0034526261811479676	0.004069760706924674	0.0022019899209261523	0.0034252501317215663	0.0012833004137250902	0.0027750426296492036	-0.0011867219025209906	0.0023572978896682084	-0.0017413959960234687	0.0023739217461170165	0.0003389581283122616	0.0027213713659176865	-0.0005424621183766733	0.0030868859668592738	2.9963327413432776e-06	0.0037352503039145123	-0.0001196580345593566	0.004922516186362796
13.332	0.007220937432089222	0.004102148838412384	0.002486883410442549	0.0034579443515186537	-0.0012823667915127699	0.0027974842512367985	0.0038493584520542163	0.002381471726916832	0.0020300138767787614	0.0023895213758234873	0.0002221830088641651	0.0027420008351766185	-0.001614253250168911	0.0031258531312935963	0.000757043720671284	0.003767812602327106	-0.0007487785837814371	0.004966721171809289
13.5542	0.0023709782771534726	0.004146576444674856	0.0009485437300352098	0.003475951297472312	0.00172803709592781	0.0028154458310084957	-0.00036521779071392433	0.002408955731113025	-0.0010977029807084787	0.0024074825909298917	-0.0008387470494324569	0.002767608615202479	-0.000774389226455777	0.003137451193507588	-0.0011024825901011657	0.0037884075063859463	1.3857943488987823e-05	0.004997710953206463
13.7764	0.0077743170279404574	0.00418107315253712	-0.0012043976229800441	0.003523370738133359	0.0007428962373159307	0.0028418234886610464	0.000598603208863195	0.0024294477702372225	0.0005667546456177211	0.002430607659115809	0.0025578767401050685	0.002792641588880519	9.51337866550374e-06	0.003166145465735725	0.0032249690565831234	0.003824664632640071	0.0008522119530327528	0.005048049737898623
13.9986	0.0003190092231829861	0.004202911536376173	0.000853213576261678	0.003545481731314959	0.0003902721098227905	0.002881550067316009	0.0002711682862457973	0.0024444186561147037	-0.0010848657045717343	0.0024451720407103893	-0.00017454198610828363	0.0028165264064759507	0.0020889073643365194	0.003204871096046338	0.0005062747536793077	0.003863510753186705	0.00022232183619307023	0.005084637642428536
14.2208	0.005309866635142383	0.004258588656771087	0.0014226950590976767	0.0035823659154964093	-0.0001715902811925031	0.0028971887553507166	0.001161814269100735	0.002474509846484907	0.0011982317882715996	0.0024695276402130293	0.0012560645466769401	0.002840532383755923	0.00019220012443936345	0.003229394434071596	-0.003852624492791919	0.0038958642925733165	-0.0006229343340550583	0.00515977234680464
14.443000000000001	0.004259478783838678	0.004288240081264643	0.004369314722135212	0.0036156710839707145	-0.0011837246036863292	0.0029215243522780886	0.0015855059714016807	0.0024875307162844237	0.00032223785978833906	0.0024971429054042667	-0.0002729800849964565	0.0028641352431908527	-0.0020602986161910664	0.0032531572704596716	0.0008739050426945567	0.003932954966734685	0.0031086954683937503	0.005195880764904848
14.6652	0.004480914778826418	0.004336064145186607	-0.0005772993335127872	0.003649895378259589	0.004208550147304604	0.0029617299546159707	0.0005943172188730911	0.0025117721525641412	-2.0158855595617785e-05	0.0025243715537748004	-0.0006426735209666442	0.0028927204756534286	-0.00019940131713789286	0.0032816244395983195	-0.00018056443868959748	0.003984806689766894	0.0017820876111608451	0.005232406089085121
14.887400000000001	0.005995077544415197	0.004389505759993922	0.0008769091202393187	0.0036894478696960116	0.0016432882781066316	0.002979880314860061	-0.0016964434089467124	0.002537654510606865	-0.0004254799094730459	0.0025341830247018818	-0.0016758628322196072	0.0029156718243974387	-0.002180318081801803	0.0033204543986824174	0.0002963571689630301	0.004014086267364523	-9.111427840933876e-05	0.005292298424077846
15.1096	0.006985838658803856	0.004419325869955729	0.0012925291221111755	0.003724120970722149	-0.000994075885100168	0.003012481662745845	-0.002300890665180363	0.002559803725811666	0.0013295249443363486	0.0025708960958058477	0.002245112652470475	0.0029533263027490776	0.002819721204284805	0.0033487994284622947	0.0021654147676024027	0.004062507530616872	0.0005899226421110684	0.0053426132962155716
15.331800000000001	0.0041372823281951845	0.0044667293431525385	0.0009190805713004345	0.0037526575927940243	0.002872433955496348	0.0030377741317140234	0.0011583844173305236	0.0025841716181706025	0.0006175422221454962	0.0025949147744263614	0.0004008909208692285	0.002979604993756945	0.0014832913442302453	0.0033883459100856744	-0.0009374438466669222	0.0040877083080803145	0.005987135639215341	0.005418188789182464
15.554	0.005570060768567442	0.004525175546376456	0.00171525860419598	0.003791863489675849	0.003158738914105707	0.003077045261656115	-0.0012735311547457065	0.00261324081865432	0.0007146737234268263	0.002623490068313264	0.0002863718092059457	0.0030109973578745022	0.0005416582252561394	0.0034292781756063455	-0.002848463198497875	0.004131578596985053	0.002233430158551127	0.005439433796655054
15.776200000000001	0.0028683349759714314	0.004546452637598142	-0.004194923199663809	0.00382470566993705	0.0006648275148329914	0.0031014988208112764	-6.711515602810989e-05	0.0026439954423534756	0.0021134054876241187	0.002652719797023684	0.0008216978492911707	0.003037314312792567	0.0013216101598002225	0.00345385761257204	-0.0023534125716842278	0.004181962279850224	0.00040495122274345884	0.005515219669892565
15.9984	0.0032516098999514752	0.004594323616086669	0.001253475305782213	0.003860076249242979	0.0020524306649560113	0.003135743411187941	0.0007415248092221066	0.002681079368801268	-0.0009979039053989896	0.002676475409469149	-0.00010989571375235197	0.00307421866114498	0.00022439945187066504	0.0034886770440847336	0.002935845013045454	0.004230648624573309	0.0008104758600935768	0.005542359743625344
16.2206	-0.0020505366689395703	0.0046585926740229	0.0012949975924757716	0.003924131115687	5.755855861186433e-05	0.003175376316039261	0.0005307789691535752	0.0027066123263462423	0.0006878448134817678	0.0027030620639254756	0.001330979864306954	0.003109166499399701	0.002905547545417184	0.0035347513452721403	-0.003943354244327735	0.004262091018621068	0.0033709898518487786	0.005625769262733518
16.442800000000002	0.0044639610279308215	0.004703582090137957	-0.003077239655489583	0.003947835019236581	0.00015499005781270897	0.0032059760779854342	0.0014695066479033104	0.002727749877459197	0.0002751414456151801	0.0027411166210068068	0.0021855620847735487	0.003148359809631099	-0.00302982696482048	0.003572552637750971	0.0008620176286774021	0.004304395076002181	-0.0003962106888323186	0.005694117208184526
16.665	0.0052278241212562315	0.004765062645661195	0.00018191515020982515	0.003994246718459226	0.0038744129898466147	0.0032533263121140394	0.001965403591567049	0.0027664753358404254	-0.0004955199444137985	0.0027591164292814904	-0.00027804826385623886	0.0031746596297239885	-0.00012213758980966988	0.0036190127042329467	-0.0003007905805033613	0.004352564008996866	-0.0011341254474435294	0.0057474688783389905
16.8872	0.002889436839259403	0.004825905529350419	0.002153276302024117	0.004048286515749442	-0.002001367794324639	0.0032731631381561596	0.0012804869840499112	0.0028011984709417985	-0.0015673921324740813	0.0027906780344987875	-0.001273745143517161	0.003209519197828291	8.166414024858657e-06	0.0036478220364874023	-0.001203495968925883	0.004410058662183108	-0.0043533762765247674	0.005806360216062579
17.1094	0.004763816835084316	0.0048766714352107094	0.0008662582978827887	0.004096548411085998	0.0017765639471875546	0.003324028691253876	-0.0007493949632463785	0.002820512782758162	-0.0020779920066220712	0.0028436237442772535	3.06082399278507e-05	0.0032585736904376526	0.0005569460542275513	0.0037016739857734134	-0.00324082231806822	0.004466123117031431	5.021819315567883e-05	0.005883924403505452
17.3316	0.0015779414730456344	0.004929185185008962	0.0007303734422319129	0.004144417529508702	-0.0015501476707932321	0.0033414367833853186	-0.0019878149388734773	0.002858771308049362	-0.0016346085150395144	0.0028668106171365476	-0.0006399827715351433	0.003292581681405121	-0.0014694900845386193	0.0037330849244626104	-0.002903783307770103	0.004512794246942939	-0.001885540817695258	0.005952971618328749
17.5538	0.0011103727334749632	0.005011424517802934	0.0016043631617111884	0.004202110187743366	0.000994333711377376	0.003397634606410127	0.0003810399128439786	0.0028952916319775405	0.0006248850757491211	0.002900550176320087	0.0012702532089813984	0.003328895105092851	0.0012470993307272611	0.0037788600971297758	0.0011398644731086078	0.004566955656485255	-0.0009456294500749985	0.006034849598515407
17.776	0.0026483282504121443	0.00506850732288218	-0.0015730660181515537	0.00425190832371974	-0.0015102540545146367	0.003442821497331041	-0.0005334081720844463	0.002938484814920462	0.00022645406017937704	0.002946087419235322	0.002447693834129108	0.003378059565258804	-0.0007283018022532079	0.0038205383320946045	0.0033622849013422813	0.0046338301454807015	0.0012659627597225603	0.006113040651153209
17.9982	-0.00099980192228003	0.005131311941493992	0.000269891008631192	0.004307255741060303	0.00012204885873242652	0.0034868250430695907	-0.002251161663639037	0.002960758334389114	0.0007577413707184526	0.0029792422851617944	0.0035049376100671496	0.003429861100540665	0.0005505868513512937	0.003887192654553615	0.0007393481108765482	0.004685036802245186	-0.0003465714267447367	0.006195807575843557
18.2204	0.0009259875574175253	0.005190050816223209	-0.0011870620565472868	0.004366489814281001	0.001103871064111939	0.003539083406563319	0.0017076172144675106	0.003022298814329277	-0.001409885352207998	0.003019950223658203	-0.0009017286977765494	0.0034673200305639722	-0.0028995657470178215	0.003933776785843613	-0.0014051608212877042	0.004734012621853344	0.001996136498774293	0.006271427992862083
18.442600000000002	-0.00028241368857740605	0.005256515114437911	-0.004008717597311173	0.00442135678736229	-0.0007347495854188073	0.0035824072369175833	0.0007296654426935801	0.0030449569056745602	0.002345408211967383	0.0030660085070842425	-7.172433721476957e-05	0.0035084529161947377	-0.0008614303828846726	0.003986069715784755	0.004572036817545513	0.0048329975891044374	-0.0010232744222193912	0.006370643962802026
18.6648	0.005655131507150667	0.0053189473339883275	-0.0008904263571001093	0.004483384701812255	0.0015269091184586967	0.00363734106516803	0.0011859832780537081	0.003094758680895717	0.0002254046193823231	0.003095066441130269	0.002052142443100085	0.003566966616907492	-0.0008714170564761751	0.004060495084197228	-0.0025516348404313544	0.004881278526272358	0.003475914374139994	0.006450657227773587
18.887	-0.0013068737690731245	0.005412754083007891	0.002673179213267115	0.004545281052461239	0.0008359702055119393	0.0036916316219196914	-0.0004028085139589198	0.0031393659016301628	0.0006780477263614715	0.003151180165131617	0.003148447574900802	0.003623745748403112	-0.00039659067699240554	0.004108269971688698	0.0014215356039807166	0.004966886554546684	0.006554963880252866	0.0065935527310922734
19.1092	0.0008419584401007777	0.005492431248308105	-0.004006387425246912	0.004611413804982344	0.0034054858257160465	0.003747100195942289	0.0020742454060585246	0.0031947932409035927	0.001448871391091263	0.0032056644381473344	-0.0028668837103923697	0.003664646019970454	0.0007915024079151957	0.004182887626875369	0.0018134234739455855	0.005049931384196405	0.001689539596812887	0.006636404400392787
19.331400000000002	0.0033623827470486626	0.005589525092478176	0.004071319405485649	0.004700632420914668	-0.0010186996419172493	0.0037888035913825955	0.0010324770934074824	0.003238639121347752	0.002359830493207324	0.0032452252240956804	-0.0004621399330497271	0.0037270815567042553	0.0002884867822295239	0.004247408000279492	0.0004346356660395159	0.005100169208942826	0.0005497021748835287	0.006729571818733068
19.5536	0.004341977193680022	0.005640489487819055	0.0005291017279018472	0.004750178864325431	-0.002231344927545272	0.0038628486435171474	0.0013451462700340175	0.0032811963556320482	0.001478186400395801	0.0032909541168684177	-0.004241416495874913	0.0037750846942317265	0.002709229284424023	0.004302621694247825	-0.0037694193654947954	0.0051898807998773415	0.0013489284578861145	0.006847569190353143
19.7758	0.003578903826388946	0.005747398196421514	-0.00019320852976971973	0.004844962317625584	-0.0015849578106273507	0.003928070583488307	0.00042277366565813916	0.0033482683708748323	-0.0003027005719269696	0.003350767111274763	0.002032277855260996	0.0038585245259650704	0.003940874932973716	0.004375563604255676	-0.0020087851277069387	0.0052808527680175184	-0.002101103717582206	0.00695499150381368
19.998	0.0023168452398726136	0.005867848159085858	-0.0006452367798908771	0.004901933223701968	-3.172190306264375e-06	0.00400345424496358	0.0018091794047976968	0.003390443349598869	-0.0001828324884934447	0.0034033631665884123	0.002335991380663909	0.003917370639508771	-0.0003849667560273918	0.004444681742522952	0.004585887906776335	0.005384966172851254	-0.0023957641265571635	0.0070528460460152305
20.220200000000002	0.00010113106347007649	0.005974786679783123	0.000665732647712474	0.0050182016308854775	0.004084857111406293	0.0040537021492295005	0.0010182880181777848	0.003458558107655601	-0.0016313725407215926	0.003471144288940958	0.0026337769849033594	0.003982347458318672	-0.0002283675148470239	0.0045142352871003315	-0.003085004278808071	0.005454849315936172	-0.0020091322133479433	0.007186935449468166
20.4424	0.0022307584469851054	0.0060742969432204304	8.281026158538828e-05	0.0051124858380023125	-0.0017469118504737247	0.004127750519245236	0.0006960612757541292	0.0035284971758448957	0.0029089088418205507	0.0035296192617005743	-0.0020565626464203774	0.004062130114772552	0.004151297665045393	0.004588031605293762	0.0016082352682546578	0.005561985834737068	0.0026594306190856104	0.007342535473343317
20.6646	-0.002221457953998925	0.006172516918130974	0.0013757068880830134	0.00518432682979458	0.0015590697333200624	0.004212196876388594	3.012925443342753e-05	0.0035870529574837653	-0.003276119703713548	0.0035929384880048513	-0.001554953976336937	0.00413284425859831	-0.00028228043696162746	0.004684627025423773	6.364106217305286e-05	0.005671415612776544	0.0026664906174877047	0.007437059288422167
20.8868	0.004580949543286763	0.006293573145481452	0.0014202786453966772	0.00530213075338675	0.00284137458321678	0.0042966378367992435	0.0009985898340026053	0.0036468358957813017	0.0004854937464513784	0.0036633759311282084	-0.0001480150851587635	0.004199671664583776	-0.00014801684818361563	0.004782628165389911	-0.00022784412434994467	0.005782811488451625	-0.0008192115634532223	0.007591552977286474
21.109	0.0022738319043355774	0.006417118377427376	-0.0022046064232810773	0.005403291113200489	-2.2527106064058682e-05	0.004388888526014134	0.0016149400664110577	0.003718833880840614	-0.0010535284581003617	0.003734795125850042	-0.0007577331933320356	0.0042778843631017215	-0.0025101541966680973	0.004870255442079463	-0.001218822169439408	0.005890776951189192	-0.0013200415999673446	0.0077569694821778635
21.331200000000003	0.0006152488883462464	0.0065716753008375865	-0.0013752214352902338	0.005521924819821698	0.00036700954118452646	0.004481639113231938	-0.0004176668979888765	0.0038122763974531796	0.001272573182168308	0.003833054987629164	0.0035947850312417207	0.004367996813454453	-0.00039652439266470705	0.004986826576610081	0.0019618781714737603	0.0059849093396848	-0.0028108334619859096	0.007903243387372862
21.5534	-0.000112163854369178	0.006686904583770129	0.0010420392003811468	0.0056536593901450214	-0.0021748243757171025	0.004561217005338062	-0.002840145624949628	0.003886665725244778	0.001321915284573128	0.0038959587947520464	0.001925029851451725	0.004490049887189811	-0.0028671874942471287	0.005070785792752822	-0.0012484271983963628	0.006128135582877127	-0.0018405186543583225	0.008093374649957885
21.7756	0.0007514258684613362	0.006873897629679998	-5.235261081625839e-05	0.005763081431398536	0.0023435313635496572	0.004679692846537733	-0.0025371897775723928	0.0039885167135838735	-0.0012896541408088018	0.003990912147987038	-0.0010306964588583751	0.004586094587067741	-0.0038706339817003773	0.005216741127814592	0.0012648404288871855	0.0063014419929154665	-0.0011647794326188911	0.008301828115800955
21.9978	-0.00046614132419886095	0.0070222259075014325	-0.0035385147077767656	0.005890421769823923	-0.004065358196970485	0.004790324669131296	-0.00042494807937170173	0.004062082640958631	0.0023279071975493854	0.004093741885943998	-0.0002258179103118731	0.004703961385948437	0.002402897014914202	0.005311947801975833	0.007278272924042787	0.0064516270241968725	-0.0003698615751177932	0.008470202210008118
22.220000000000002	-0.0029639964614881797	0.007165978788509454	-0.004775065160249599	0.006043255447067944	0.0020635095883500356	0.004912606097561952	0.0007093122391281716	0.004179222412333651	-0.0005757322919083967	0.004183291647316053	0.00019542771707315983	0.004805590061724835	-0.003592114993315968	0.005464360835180111	-0.0016863573165418545	0.0066010333333779946	0.0031372144523279556	0.008716420099349904
22.4422	0.002635938243847761	0.00742413542621919	-0.000982255598247436	0.006218161389221977	-0.0002123706628445731	0.0050321272012366575	-0.0028631779671906606	0.004285524464267528	0.0013482572593077852	0.004299626971819153	-0.0027467933115472047	0.004929649495747875	-0.0027852743471540172	0.005604240054108789	0.0009109944547673326	0.006786435776921235	0.0019122439746253226	0.00894954708192265
22.6644	-0.004342042413057342	0.0075873186181266965	0.004853976686255777	0.006369554756709992	-0.0017188350594397554	0.0051645553993444285	0.0032244901405731477	0.004404452676197951	0.002153130007260212	0.004406771736598918	0.0018939438972010096	0.005068394103534509	-0.0027540482876785557	0.005756140248354509	0.0031661121790880846	0.006993952269671402	-0.0023430800654298703	0.009176217793655553
22.8866	0.008098348034005401	0.0078596932714107	-0.0017059648730259028	0.0065887946550936775	-0.0012684818998309282	0.005320867503115717	-0.003506184794272857	0.004551109601175323	0.0012283660736106647	0.004532545752735573	0.0008303602793573742	0.005208301946138686	0.0007922136753223014	0.005916625168765446	0.0016699978327640091	0.007164066371136877	0.0015120092724045014	0.009446146037867791
23.108800000000002	0.007408266855015619	0.008066561114714122	-0.0017266942461015007	0.006767787710120539	0.004714771508575736	0.005513832497791804	0.00044179745525189007	0.004694119861025657	-0.00443251444735664	0.004679756580878192	-0.0036563276764520107	0.0053423855872605725	-0.0007936302683725748	0.006147533788980784	0.0053616740251579515	0.007438711610185058	-0.0007504111211284682	0.009740268670377724
23.331	-0.0034399001079303167	0.008313587567133341	0.00024373889101169055	0.007038073217285849	-0.004021400542908541	0.005678408047382118	-0.0041192340886217794	0.004843884756688909	0.0007054488429098426	0.0048423782991826704	0.0014859829072972493	0.005568834595345904	0.0032913282085635957	0.006315801888585847	0.0012909841360814172	0.007616251760643984	0.003843427094654643	0.01010294569356262
23.5532	0.002233188916984527	0.0086355649425288	-0.0053708563190903525	0.007249905600014572	0.004703382725003317	0.005893452110118657	-0.0021006657290469667	0.0050248307913382416	-0.0003831448208259072	0.005006313703716044	-0.001909465506579229	0.005799113013305602	0.0008206550523830232	0.0065490916943595325	-0.002519279445886198	0.007891962542394677	0.003142379720844342	0.010435410182200176
23.7754	0.00341505381902248	0.00898099398694223	-0.0038846486568759105	0.007538134870401241	-9.901489283690465e-05	0.006109970509866425	0.004515460956873525	0.0052140219310372	-0.00036768215153243583	0.005236858271925539	-0.0007138483371392285	0.00600602361230943	0.002272212572978832	0.006767526990769252	-0.0003447323341163094	0.008199271401205736	-0.00041893340443419644	0.0108946489299961
23.997600000000002	0.0025704894076569056	0.009266455518966469	0.0034433150306921387	0.007834615281954095	-7.05835595655484e-05	0.006357293864920203	-0.001437550522189512	0.005383194641287524	-0.0025783740232040698	0.005416178612572029	0.002421715306424729	0.006237267743381603	-0.002572836119678898	0.00705640505046306	-0.002383032591872715	0.008542894840410676	-0.006727556046922574	0.011231734106477697
24.2198	0.0010821640463613443	0.009729149099916304	0.004843334461447128	0.0082242003618565	0.0010364141190102143	0.0066569524382290605	8.389189338796671e-05	0.0056571133432514525	-0.00041013592853362635	0.005668748767697858	0.0035899379725820085	0.006523409454196056	-0.0016980915579903803	0.007372722657558105	0.0019251878073397394	0.008854890437349315	-0.006766859178896219	0.011731590503284109
24.442	-0.004028066013042502	0.010208828277454406	-0.0010054166477147849	0.008593893282811405	0.00319096661599109	0.006961423566898045	0.001002609264814349	0.00598330132137909	0.004941781664646049	0.0059502026042166116	-0.0031154924465267024	0.006760215105882418	0.00046625564136293645	0.007758132994658882	-0.00023198618405852363	0.009310586678002582	0.006192575031939231	0.012383178139602902
24.6642	-0.0007737028895779556	0.010753047237271982	-3.6514513230153766e-05	0.009129787488589268	0.0008752936764214826	0.0073673957394571185	0.0041528826404357184	0.006310148752907836	0.002476071726583459	0.006237363032259021	-0.004184753325742596	0.007236644822463482	-0.008279279465853684	0.008159903424990332	-0.0018595259168421522	0.009958019241153502	0.009941216832126714	0.013089795071059796
24.886400000000002	-0.002145484864413073	0.011402378285118819	-0.009988491737556384	0.009683364510845989	0.003015160594435228	0.007769198927841749	-0.003807284868502951	0.0066651407356204855	-0.005290969533284763	0.006654444815496266	-0.0014981059506501558	0.007666032666243301	0.001046809396586352	0.00873182035012647	0.01142830780941132	0.010515240701513157	-0.0006591381155990595	0.013764176387752253
25.108600000000003	-0.011430790417523111	0.01224673153365541	-0.0011803908453928524	0.010329105917577462	0.0014176569003971043	0.008298388365582395	-0.006424329199032874	0.007110930790755334	-0.0026503661308570005	0.007130187335494492	0.005211081677748433	0.008197906606021757	0.0013531849319740061	0.009316076995714684	-0.010446730860875969	0.011254009461554264	5.104802623715019e-05	0.014899204912420794
25.3308	-0.002677569666388458	0.013361240076121	8.068069406274976e-05	0.011289872950816758	-0.0021806305217411713	0.009107762819359249	-0.00870741802095399	0.007663774077052778	-0.0013924035595975531	0.007668762926189011	0.0034055750175588082	0.008854095984937553	0.0030344896110185773	0.010073760951238003	0.006012609707472817	0.01216210104597724	0.007042238621223315	0.0160387025096077
25.553	-0.0008723327951198417	0.014584375125389968	-3.813464084992765e-05	0.012290026307144281	-0.004599261958929863	0.009867928876850673	-0.00023699423516335415	0.008410770316933	-0.0028511999847263296	0.008444734615593886	0.001690515495551206	0.009647485512117943	-0.005448817289566348	0.01107270695935518	-0.004591275918347488	0.01338070629454934	0.007666946676651404	0.01760584802262202
25.7752	-0.012292059033460905	0.01621630608709202	-0.008014929328399648	0.01361266576422451	0.009570048405919861	0.011135764459739976	0.0032261095084915466	0.009491378211113833	0.0037633367050373357	0.009396652548621235	-0.009624824069714606	0.010883882333878946	0.002310832005336296	0.012461370440270188	0.010241024122178042	0.015121196444257913	0.0011246580628020662	0.019796417204318347
c = 400 mg/ml
t	g2 ( q = 0.225 1/nm)	dg2 ( q = 0.225 1/nm)	g2 ( q = 0.275 1/nm)	dg2 ( q = 0.275 1/nm)	g2 ( q = 0.325 1/nm)	dg2 ( q = 0.325 1/nm)	g2 ( q = 0.375 1/nm)	dg2 ( q = 0.375 1/nm)	g2 ( q = 0.425 1/nm)	dg2 ( q = 0.425 1/nm)	g2 ( q = 0.475 1/nm)	dg2 ( q = 0.475 1/nm)	g2 ( q = 0.525 1/nm)	dg2 ( q = 0.525 1/nm)	g2 ( q = 0.575 1/nm)	dg2 ( q = 0.575 1/nm)	g2 ( q = 0.625 1/nm)	dg2 ( q = 0.625 1/nm)
0.2222	0.05637826510722727	0.0035016336165843843	0.051721683255268776	0.0031069888446778895	0.04651483612449701	0.002519511924347033	0.044670044754307185	0.0020223322363593357	0.03939198745907059	0.0017052774666915205	0.03501390637377135	0.001629954983612904	0.03310277183031496	0.001668719175326775	0.030606444620376257	0.002059019188137016	0.02392426060601936	0.0028852930220494093
0.4444	0.05452258817075907	0.003509771274463231	0.05104209176653507	0.003118623559571064	0.04696117943116197	0.002530379562621566	0.04142786931997975	0.002023271545866865	0.038660099644148196	0.001711539982246859	0.03326095887943015	0.0016392021662880879	0.030064047031633928	0.001667568698710848	0.0266834091777399	0.002066393550076628	0.02448318119515249	0.0029007097695934615
0.6666000000000001	0.04954991759986072	0.00352032490334553	0.049009581290826026	0.0031299278064590174	0.042971356085706305	0.002536161353484649	0.039873577953539865	0.002036046960184955	0.035757193414144725	0.0017202888650809053	0.03206961145101376	0.001647909320048225	0.028802001618578935	0.0016790992257951166	0.024279616765969465	0.002070530800999099	0.021151642572660116	0.002911191961451484
0.8888	0.051849087181985984	0.003539585313023521	0.04491056919326993	0.003143464901759911	0.043136891402409096	0.002544493704143092	0.03693824503326003	0.0020440059331784393	0.03341595884679267	0.0017226429763599182	0.029554839454093203	0.0016486949049516445	0.02688173599519873	0.0016822424341219676	0.02028905467592439	0.0020787074579235207	0.017323931625401332	0.002919904291176623
1.111	0.047029910792295807	0.003551814920618767	0.04695833098839343	0.0031532882882919023	0.03822183870925599	0.002554662449592656	0.03678112262583618	0.002051747617969395	0.03179915389578656	0.0017318645499379971	0.028001368537439623	0.0016572281935043165	0.024361390615612537	0.0016883794211043396	0.020079428997485948	0.0020896516309818645	0.015142117752899238	0.0029317869577287774
1.3332000000000002	0.05068914265536419	0.003568787304121871	0.04476768360805611	0.003168009123429256	0.036663896738557224	0.002563889127995219	0.03357900904638412	0.002058306048139216	0.03103182747050346	0.0017368331946802328	0.025168376268318426	0.001663749915235158	0.022844381913678966	0.001694945980100369	0.01753048798834502	0.0020936356146477224	0.015192459176771573	0.0029383194801282384
1.5554000000000001	0.048981113901505405	0.003582764063384679	0.041550988639367126	0.0031726569963931935	0.03817358312938717	0.002572726368582238	0.03298336069585539	0.002066423448862652	0.029520706668480338	0.0017430362680760714	0.024631833551917694	0.0016694363646048548	0.020085868913307017	0.0016985558946814433	0.016540276795411826	0.002103214540517464	0.012326059022620791	0.0029495309637549033
1.7776	0.04426157432192711	0.0035900684128381604	0.04134659840702975	0.0031914949491151077	0.036106927058165116	0.002585563775545355	0.031209442299532677	0.002078925824135212	0.025972401261303204	0.0017495400152479084	0.023680907069801454	0.0016773568272979557	0.019931246146819712	0.0017080928794295362	0.014554622528474276	0.0021136121626999277	0.012316564638871283	0.0029640166373678346
1.9998	0.04563408419607632	0.003607975202285856	0.04214342800376215	0.0031972554608537917	0.03410258020511802	0.0025922772369221243	0.031207346563277113	0.0020843352761915086	0.026913762090137176	0.0017546929363651093	0.021194853259433235	0.0016834109562218543	0.017631939524711916	0.0017121695008747088	0.015353468189148818	0.002121858918395057	0.009408228933750887	0.002969087663269719
2.222	0.04390780472396595	0.0036274858385798477	0.03753727023761305	0.0032213492384449757	0.031822588600111765	0.0025983993857677354	0.02906395757350073	0.0020927014591181126	0.025527950727585184	0.0017638961043584592	0.02056256546490949	0.0016891612884454403	0.017631051353135797	0.0017208942463337604	0.01209034892080616	0.0021237623695481572	0.011456894137154889	0.002986774153758438
2.4442	0.041078713438260785	0.0036364477596059555	0.03689352525598876	0.0032276254042031332	0.03399721722569678	0.0026129372502250677	0.026510641435788983	0.00209795913076798	0.025605475262231395	0.0017719324147630047	0.020119472744598244	0.0016950051810878085	0.016269674566543133	0.0017268994950778267	0.011820845244374316	0.0021346666448956155	0.009374731327349114	0.0030021334525405763
2.6664000000000003	0.044121579201639054	0.0036482449006146585	0.03928088395905498	0.0032384844981315475	0.029520032577806565	0.0026255483286989146	0.026225695249145375	0.0021069582994963313	0.021969144331246727	0.0017768615368542848	0.018986030052997774	0.0017011898163451981	0.01547994372123999	0.0017358792467647858	0.0105498491380688	0.0021385882208205882	0.008335219974325129	0.0030102296896515335
2.8886000000000003	0.04272507431184056	0.0036695757330337283	0.035346362507390865	0.0032657400237409667	0.030754904158040743	0.002639061996651271	0.023035034178588043	0.0021174111489037726	0.0212278372112265	0.001784637026290723	0.01746457096417421	0.001711023655082264	0.014139886114104659	0.0017416768077565122	0.010993533396999204	0.0021541058273731135	0.008479600188543834	0.003022416736049673
3.1108000000000002	0.0426118376318162	0.0036881777716450508	0.03474240379034614	0.0032643140717850895	0.030690146985874085	0.0026543592376608955	0.02366609360912811	0.0021258327001290257	0.02125816486160207	0.0017957494581060723	0.01621401903090048	0.001715986983754685	0.013266422533667582	0.001752387347127551	0.010675688920962207	0.0021631015986022127	0.006378334434459962	0.003037585023127761
3.333	0.04049620563998649	0.003706514580406333	0.031122616461252837	0.003281425124878458	0.026709614656892665	0.0026583230638751267	0.024259800783325274	0.0021363281204581073	0.019386790245315057	0.0018037170383808177	0.015454782841110149	0.00172733682713294	0.012651327345730436	0.0017599758533675036	0.009659713853284506	0.0021727919016277025	0.0013205442061824584	0.0030484017941357637
3.5552	0.0379205884365214	0.0037270902130708537	0.035921794597537075	0.0032990299859709626	0.027128137879850227	0.0026764185642048654	0.02229297564105601	0.0021419971009967722	0.019811007393570834	0.001807755955902909	0.01512006930549583	0.001737480011555708	0.013444173012958527	0.0017656308975991354	0.00618381640706379	0.0021837272896258406	0.004786362562012362	0.0030631909936138886
3.7774	0.03953036352445719	0.0037352808528626526	0.03154379512165058	0.003309773767099318	0.025356522878293243	0.002687186915501909	0.0188954141614446	0.002150252840295935	0.01701739620769244	0.0018146322997615125	0.014721872757222502	0.0017430321860490159	0.010093758025981031	0.0017697550997651402	0.007956925566787601	0.002190975818016347	0.005091805701344986	0.0030893945373806735
3.9996	0.03756056554161287	0.0037529166599539385	0.032006009380509515	0.003326539693750669	0.024381995566888342	0.002697090068931187	0.0209070058257032	0.0021620300588776563	0.01762632960042618	0.001823805877000496	0.013616826997909155	0.001747164875361882	0.010394828927767902	0.0017826430786042672	0.007130727149976903	0.0022008569468839195	0.005452842906733981	0.0030972167793762474
4.2218	0.03676044685349749	0.0037668270741980105	0.028900648977278752	0.003337825201565264	0.024057404197999864	0.0027082298203829373	0.0187774336485409	0.002168584249540546	0.016764339211414802	0.0018354376282330664	0.013571565555751163	0.0017591145136112622	0.009517478604220544	0.001788771115833143	0.006023187006195458	0.002209285672875627	0.004964373693938538	0.0031107204718232857
4.444	0.03567462077181093	0.0037869893013008312	0.029399755098205554	0.003362342886588297	0.02363333386637739	0.0027188505120044983	0.017983344267018007	0.0021840517884257637	0.016424900243175253	0.001843222266353969	0.012420472526207421	0.0017732644743789533	0.009878499222925817	0.001796432410570175	0.005509351010089811	0.0022254545320425775	0.006068696459298145	0.0031244395499833624
4.6662	0.035593429156037706	0.003824456659392452	0.026612188896203093	0.0033790966366806794	0.020843728736343287	0.0027323731249849466	0.019138025726978432	0.0022010125837648546	0.015777486036945544	0.001852973020855734	0.010586716998571798	0.0017778161252894524	0.008634254596506765	0.0018123268739248563	0.004706486480486275	0.0022281809112534197	0.00379590474275753	0.00313524261518823
4.8884	0.03396525673266462	0.003824512264552834	0.026139382301957014	0.0033983264288806924	0.02244518126938638	0.002745074608775004	0.017441688963399433	0.0022072556077002412	0.013123353606562374	0.0018612426361992304	0.010039853798689553	0.0017822449810812391	0.010314823728278017	0.0018152412485180468	0.004669185887179811	0.00224196616420836	0.003865789619888635	0.003155387854064753
5.1106	0.03244859374985771	0.003833841137201546	0.023982105609220393	0.003410328256437952	0.02086081489877677	0.0027587504193015973	0.01634585976979051	0.002214164216664453	0.012920080456624272	0.0018727895258321748	0.009707568781855606	0.0017935759404691175	0.008399416353139006	0.0018282394707720597	0.005088536090413858	0.002251678555736945	0.005657326750074564	0.003174715586059177
5.332800000000001	0.03548763807288882	0.0038594399150814556	0.022472748406347255	0.0034191186543384537	0.019621184079441373	0.002774337200107612	0.016934543431498045	0.0022299742107882857	0.011622666197124014	0.0018779739190068671	0.01008923552634718	0.0018001383808560268	0.006206641988301428	0.0018351770649775298	0.0050488972683323564	0.002269844404564668	0.004471042704620925	0.003185645858536566
5.555000000000001	0.03422627967295585	0.0038782891512895708	0.024486147894566032	0.0034427536620655623	0.01932775086876193	0.002779639712201572	0.014691146771058901	0.0022384104270440196	0.012873929280306515	0.0018870299246402883	0.009551109679758273	0.0018118023017245524	0.008324554709318928	0.0018439727938065027	0.0038791120742532378	0.0022760996455068977	0.0007892353732448763	0.003207969204929113
5.777200000000001	0.03212480439835932	0.003907505966463542	0.02282827582280259	0.0034581946631883046	0.017073737454507312	0.0027976661976187836	0.014521997516362068	0.002252246379732493	0.010742890812738284	0.0018984040690009924	0.009171525671798174	0.0018169817128504224	0.006862106520507694	0.0018544589816889415	0.0042945571414934785	0.0022880551172370315	0.0018580609702306392	0.003221862544775395
5.9994000000000005	0.035220369693356415	0.0039302960696732244	0.022953241346242898	0.0034793255996613437	0.018862687031913804	0.002815783559144972	0.013941965022632402	0.0022621972739650027	0.013978257947137996	0.001907058014441845	0.007580438873776261	0.0018291143440936574	0.004317978581934343	0.0018666794823013653	0.0030602806081883706	0.0022993600899816552	7.682239069549141e-05	0.0032419407010761195
6.2216000000000005	0.03115480168216757	0.003940986585638602	0.02534518870531207	0.003493187488463255	0.019645833563537055	0.0028342819851217126	0.015146928929228832	0.0022760544576600813	0.01190544684501214	0.0019201183528209764	0.007368142320316203	0.001838420250826192	0.006819736106159287	0.0018736591856907132	0.0038186967315995595	0.002312628005439611	-0.00045126429111533696	0.0032559543993268226
6.4438	0.03181291440220455	0.003969072279037497	0.02238466949882891	0.0035120292213314513	0.01621493076162009	0.002834885047699745	0.012656973228506695	0.0022838590433537083	0.012002955895326623	0.0019286784469218642	0.007414896781251907	0.0018466933206633604	0.005279255190762794	0.0018825130159390614	0.00602768361472943	0.002331689998432019	0.005521207276978888	0.0032762208477816793
6.666	0.0328529334989449	0.003977720010946497	0.025048254936188796	0.0035433967230386098	0.016882880413891452	0.0028621615817074884	0.012298243630854912	0.0022952655372997727	0.011173864706143776	0.0019408785895688315	0.007343493060169293	0.001859005685472841	0.004655102582791071	0.0018933303648475566	0.0026633329561679487	0.002339092964670801	0.0024326310462531686	0.0032931558607598383
6.8882	0.02956096298193445	0.003998571330947082	0.02208663647022814	0.0035563240017666394	0.015365860981058197	0.002880674065857239	0.010409608357473482	0.0023085512128674973	0.008224751123642736	0.0019481140139557581	0.006876765484656295	0.001865111828297	0.004883976321832671	0.0019046640266911202	0.0023327778722310377	0.00235500723565928	0.002682326415961018	0.003314048624986242
7.1104	0.030908354313741525	0.0040223715561524655	0.019365242195714553	0.0035706995457338063	0.015592418303936127	0.0028881788594848573	0.013230627624533834	0.0023223940138816833	0.009817838820109058	0.0019609098247619244	0.005911746082430485	0.0018834914514067	0.004232436239072968	0.0019180667437138552	0.00567109616957164	0.002371115302973387	0.0010243902222793323	0.0033324380417924385
7.3326	0.027239157382988457	0.004040188638903604	0.0196145264440168	0.0035789415770767327	0.01634424698225592	0.002913964078580964	0.0122123390828852	0.0023350397169548637	0.007781700112641776	0.0019725637346459423	0.006875928746550753	0.0018891878981063127	0.0043205670219640556	0.001924563877891635	0.003756308288003534	0.0023816140757964978	0.002464153697172089	0.0033510571568722996
7.5548	0.02326270584089936	0.00406756785139394	0.02288856224509942	0.0036175251486333924	0.013319257691877062	0.0029287290372556167	0.010804464174703389	0.002345515411150289	0.008946065918984145	0.001978045445430515	0.008186206651098234	0.0019029004036473908	0.005038899507820271	0.0019375410301103087	0.0005210998499714679	0.0023928919143336503	-0.0022477280657665012	0.0033699995930883343
7.777	0.026675410063993342	0.004106386902288813	0.019125775381519487	0.003626137777912794	0.014818560916807678	0.0029497861269464493	0.009205497773692017	0.002363853444579307	0.008300781266823773	0.001993683454714794	0.006780855970093105	0.001910005836775491	0.00470930275675173	0.001947526679432626	0.003913081548153894	0.00240725760752115	0.0023523407090409567	0.003380548099205443
7.9992	0.027459861162421415	0.004112061314172083	0.02447938454214234	0.0036470869436321996	0.01299937230885964	0.0029525327269919353	0.008632588029576655	0.0023783294255967195	0.006769943177532475	0.0020070068933782837	0.005041794010402847	0.0019220665837633767	0.003715104790791122	0.0019572022724891635	0.0022239612438783433	0.0024213394080154515	0.0006357072226211553	0.0034086188966478167
8.221400000000001	0.028280177997734742	0.004148362559012905	0.017511760254044037	0.0036711278724596017	0.012073009624390887	0.002973827245183761	0.009707011031046197	0.002388804545170237	0.007577984020880029	0.0020162995245829435	0.005504480200857335	0.0019324695671785633	0.003950606760450469	0.0019668223418593737	0.001463996195870362	0.0024330267376931614	-0.00014808759573674756	0.003420855399131719
8.4436	0.027697656449700632	0.004171156613181193	0.018967821528456417	0.0036998428170769335	0.012479003558185651	0.0029952549259124315	0.010646844132017712	0.0024029971830257704	0.008145739972906933	0.0020236610904529584	0.00668164857773535	0.0019449263542565768	0.00462667983185568	0.0019853016634562774	0.0003335637093200809	0.002452352068185828	-0.0009609103363829447	0.0034487453308117088
8.6658	0.028883411564715675	0.00419561428704117	0.018341999893967672	0.003720655773773669	0.010351472728440943	0.003007819896966218	0.009931907260075533	0.0024256432363812994	0.006710364315153787	0.0020394639738287525	0.003751569998531684	0.0019573764990946266	0.004525451990279995	0.001989101420179134	0.0014087715293124357	0.0024696553694213957	0.0010487805853309888	0.0034641721727560366
8.888	0.026758913317911293	0.004217735025352441	0.019284358782759796	0.0037478890217467415	0.00926727071011362	0.003027610091406739	0.007365596112552084	0.002437519684173215	0.007014862720748402	0.00205432682935006	0.004878574377839131	0.001969775986165575	0.002489724730067529	0.002008171429514169	0.0008816464578587782	0.0024818757254667077	-0.0008783716625479086	0.003486274778493711
9.1102	0.022604718693506172	0.004245629325560534	0.01940215234270648	0.0037720371214500963	0.010782219570924217	0.003049191272981859	0.009158253565828495	0.002447345107608506	0.005054648617528277	0.0020702111135139155	0.0055598558821129615	0.0019822535310679962	0.0028320135705566297	0.002019559327714168	0.00302569927248665	0.0025012457305951413	0.00024035250038267138	0.0035136071377707846
9.3324	0.020996117355273177	0.004268041416622541	0.014837643516250961	0.0037900327486627043	0.013172644904651226	0.0030702567643053806	0.00548249768790353	0.002464314965522041	0.006223467021427061	0.0020783341784146644	0.0034694217808213727	0.001994203508986342	0.0014722542676315906	0.002028742677379393	0.0023898082551731172	0.0025149380655635637	0.000975203247898045	0.0035358284047652027
9.5546	0.0198996352973305	0.004296831886287298	0.01876389051407992	0.003809520280083256	0.012508553377571802	0.003086556596623183	0.0078378136711946	0.00248201390621208	0.008854378666636926	0.0020921210685740897	0.0043951413446598675	0.002008997397151104	0.0035228324636142247	0.002048085638220469	0.001473758045780428	0.002531966661217202	0.0020869984204156668	0.00355272842348339
9.7768	0.02315400895288947	0.004320639261278219	0.019225606061603725	0.003848085951636413	0.010849294948781627	0.0031092282589708737	0.0054983117628628906	0.002497942694388656	0.004789200713815908	0.002108390528332312	0.0029303874993228717	0.002018315900420266	0.0026315067103096132	0.0020589085160596836	0.0010074209770224445	0.002542307176819587	-0.00046316576511183346	0.003577375150578433
9.999	0.022620368305673544	0.004360103802247588	0.015869635075333885	0.0038675987713272693	0.00922844366123555	0.0031319681375639773	0.00748428906693319	0.0025068120039369603	0.005332167051520183	0.0021238798690664234	0.003286232141106878	0.0020325073312647017	0.001764244675820201	0.0020714691248216216	0.0004967072139948733	0.002563429144096187	-0.003210908496700918	0.0035992337353322676
10.2212	0.02560864714560087	0.00438904538757734	0.012359398174410403	0.0038882208137826077	0.006803312795969517	0.0031438501644025047	0.007618413097478444	0.0025309164158098998	0.00866529776157606	0.002136400322055983	0.0034792683158618855	0.002048507611729017	0.0016331419850545517	0.002092027476130575	0.0025832704231570267	0.002582374877322251	-0.001263631393424688	0.003624362436968146
10.4434	0.026732416155835406	0.00441201076046276	0.015496211203965209	0.003919479868137045	0.008577335395699824	0.003176313893733062	0.009408079275930724	0.0025441597158107655	0.005104195000028347	0.0021470407813752256	0.0017972579602931191	0.002062973270068856	0.002598545821197173	0.002095926062763825	-0.00018610429892113316	0.002596937067538278	-0.0011571290107031968	0.0036559563944212996
10.665600000000001	0.024643722911121525	0.004438000408498841	0.014462399858401824	0.003948222808460781	0.012005844946900402	0.0031951679684154126	0.006594675666615918	0.0025695558756319596	0.004819090402839228	0.0021637229439371362	0.0016599713478713275	0.0020727264248249196	0.002859040363901727	0.002116292317206263	0.0018988649425082794	0.0026193523880229316	-0.0006107049403014197	0.0036761513705288293
10.8878	0.024470218373667554	0.004477460570745434	0.012522863418332456	0.003967367613507083	0.010054285569166318	0.0032180202139597833	0.005366571196572013	0.002581403010457433	0.004785118769011921	0.0021827188279703483	0.0034789035294616097	0.0020883150580673073	0.0026825026214351367	0.002130062206907247	0.0002945085971834241	0.002637046656694937	-0.0020408109375585656	0.003702860968898057
11.110000000000001	0.026572261906798025	0.004510159115141636	0.012807933140342008	0.003996340181020645	0.007610596152728966	0.003234970832383307	0.005916283791597886	0.0025957944860933524	0.0032425078283937242	0.0021952897671840606	0.0018119197607109549	0.002096915347412876	0.0007705848172048958	0.002141676280720916	0.0008205658234871852	0.00265870497605287	0.0007195799283027384	0.0037410443566039623
11.3322	0.020087634582308257	0.004543531556284408	0.012200240442590575	0.004025328546879448	0.008867838012883192	0.0032637471265701563	0.00677617596258919	0.002620995646248357	0.003985420493745243	0.0022110567371493384	0.0019896886980526143	0.002117008540658676	0.0005284008033442722	0.002167414464884919	0.0023345230192001343	0.0026723913115228102	0.0046369405533389155	0.0037694632660895152
11.554400000000001	0.02098670972332589	0.004579448293447752	0.014324610756482305	0.004064726014731802	0.01200015774510588	0.003288005597066927	0.0051243994522522105	0.0026430415178854715	0.007005543394616881	0.002234248059799208	0.0021834817891360748	0.0021344696742661064	0.0024866575803869613	0.0021803076566945653	0.0026671209605739297	0.0026948085363903795	-0.0011661651779236106	0.0037895964917450185
11.7766	0.021340985591979885	0.004609803855154861	0.01340478813489238	0.00409199078019172	0.009078137290332041	0.0033116921774338113	0.004830850325604873	0.002661609071682712	0.004864385553320246	0.002245751042427864	0.003021255372607154	0.002155046472337579	0.0019363335730162032	0.002196049443975069	0.0030445188998692793	0.002711855061632768	-0.0003703630104762096	0.003817114622923938
11.998800000000001	0.020169955546507284	0.004634184921166703	0.013327234885944304	0.004131905213089523	0.008288543855866477	0.003332166568558211	0.005464736732826847	0.0026854165452787795	0.00399756274153132	0.002264512612242918	0.003784455155179261	0.0021683033706992308	0.0017453771959820307	0.002214881882576667	0.00117961521868542	0.0027323685644916164	-0.0029328156258219824	0.003847774375038283
12.221	0.017407530027911903	0.0046727313133682995	0.012663261221515943	0.004151830099642839	0.00881515468571676	0.00335803573713657	0.006330383035873038	0.0027031697662879737	0.003121779113961351	0.0022772985957481865	0.002176995416188399	0.002186785770078079	0.0016177652850717992	0.0022325405675176213	0.0008752745053807793	0.00275460022545399	-0.0014876807375642067	0.0038849109893650765
12.443200000000001	0.019468720664323667	0.004718359699894022	0.008889974720147792	0.004183488036165806	0.005190145111428841	0.0033876714600486013	0.005434328976734022	0.002727327990292051	0.0032285550294634895	0.0022994757335340513	0.0015838457808406866	0.0022024408286968086	0.001070968680450017	0.0022460276474302074	0.003653853495904841	0.002783203992227061	0.0014730879421644325	0.0038987665932734825
12.6654	0.02060466511661215	0.004749733675188536	0.011611182900987954	0.004214973544609972	0.011251719898710284	0.0034183823090421545	0.002334950657609259	0.0027415561609299578	0.00251121570109487	0.0023199127767059894	0.0036639934571251016	0.002221541238854395	0.002410681522121994	0.0022678829038758805	0.0006031937206139107	0.0027984390215818502	-0.0015449137430116801	0.003936432567126197
12.8876	0.018371966579105763	0.004787476993510666	0.01282259630526056	0.0042523392562055	0.006076118366798289	0.003453004308520293	0.0038638179207206294	0.0027639833233917104	0.004746531298059939	0.00233125055281151	0.0025916272910004898	0.002237958252911682	-0.0007979406269053008	0.0022797536688392342	0.0035838006196965725	0.0028227740408441533	0.00217743668603887	0.003961386145101053
13.1098	0.012851715455969274	0.004814272234019978	0.014506585712701768	0.004289803406842583	0.005226493073085786	0.0034763252922951717	0.0061540614511208565	0.002788796343529279	0.0033277467563425393	0.002352922906695699	0.002760206670139071	0.002260158235174336	0.0014747756222248704	0.0023070408492562406	-0.0016533518041259054	0.0028446774280175336	-0.0021910061270303534	0.004011894301323871
13.332	0.019904391074438855	0.0048925964637973616	0.016216642778894577	0.004325565353477285	0.00683754037717111	0.0035069977379639217	0.005436910013242058	0.002812405978570001	0.005478829805990741	0.0023760549395507704	0.0027234912924311377	0.002275985987807957	0.0004727364828228074	0.00232516141692735	0.0008527619222476118	0.002876893578163625	0.001105773281645107	0.004040944362648608
13.5542	0.01426157500960224	0.004922102122806753	0.014288688097189098	0.0043681016125197486	0.005791364187172814	0.0035277904007788435	0.004032717114495417	0.0028318816067161422	0.003736340771139483	0.0023987213176922943	0.0024716206365053978	0.0022967481090158553	0.0014760412164262662	0.00234235802576376	-0.000856203051402001	0.0028959374943040256	0.0015947262571271745	0.004085586614045028
13.7764	0.014571125041028933	0.004954308731980567	0.008836893115291922	0.0043908625186200876	0.004040560856889683	0.0035661560330444136	0.005530828646917707	0.0028693576201423805	0.003317721026342736	0.0024215957343318236	0.0022490604258903406	0.0023190501072504186	0.0003415440181818093	0.0023658278332323777	0.0009641416067024476	0.002928747132643322	-0.0022428629203764777	0.00410293691445334
13.9986	0.019550162961426486	0.004996686711214957	0.01193004450818261	0.004451612831613029	0.007768329292413794	0.0035955608346402023	0.004117479671400647	0.002889800307234174	0.002433576416193556	0.0024393471854606613	0.001484938970929379	0.00233735705584181	0.001449103684839889	0.0023807805044160023	0.0014999538785193357	0.0029407801265435417	-0.0010917670924187133	0.004145860146381319
14.2208	0.01699662083001606	0.005052213544343157	0.012208490314603387	0.004468839093329623	0.005473342471744529	0.0036275621712062458	0.0015362868324080075	0.002916126620284274	0.003447246382486478	0.002463693640831075	0.00044028639099321797	0.0023570430104425345	0.0016680054759462058	0.0024097848091523028	0.0007236625825748471	0.0029783666231455222	-0.0016719725958088635	0.004182865269791931
14.443000000000001	0.01381210150447857	0.0050917570471246745	0.00920787134175977	0.004516729593163436	0.006114948307521869	0.003653769721611142	0.0033735969874065692	0.0029451259738021663	0.0029214255767789346	0.0024855341346151816	0.0016413099169168125	0.002387265102767084	-0.0003206301237510315	0.002431115753162036	-0.00227931262137057	0.002996374785655985	-0.0001811214806594257	0.004221446905393308
14.6652	0.012196888242154078	0.0051489206051535405	0.012306570433162065	0.004564609146438904	0.003853735330542966	0.0037077582136906435	0.005689173109296929	0.0029672294323633414	0.0020588079527413365	0.002503979623310969	-7.545344947345581e-05	0.0024037743343227275	0.001701246780312209	0.002451412246270882	-0.00276194826176552	0.0030263002236305928	-7.089359474497792e-05	0.004266410316366465
14.887400000000001	0.016542944176016004	0.005194081902749631	0.013301198926118397	0.004617673088395633	0.008276209129530636	0.0037328293802717117	0.002530389631074494	0.0029937758210278795	0.0028998263992859956	0.0025375003985023425	0.002011695874073849	0.0024316935242744424	-0.0006546580997421441	0.0024677823667005106	-0.0015242109595479862	0.003055481871155418	0.0002452021851718446	0.00431748145629382
15.1096	0.01877382885393546	0.005253396723524912	0.009106378520584487	0.004661187265071488	0.0031295458822993734	0.0037750501047899873	0.0020983752734207487	0.003031986057808762	0.004495581320580539	0.0025585109226673656	0.002763095240751398	0.0024530131683701234	0.0014219441169603798	0.0025011494739152007	-0.0004962260037859481	0.0030947727789622085	0.00026031375602126217	0.004341278095661332
15.331800000000001	0.019454317815532775	0.005291152541211089	0.009499926158752933	0.004692060800829187	0.004111389418017594	0.003808441427434695	0.005919508479523519	0.0030650944181597334	0.001453648299508405	0.002586594118215946	0.0018332793538568734	0.0024721585971814136	0.0021456248935169593	0.0025291935605670692	0.0009446630734367208	0.0031259988842164766	-0.0009667339904286527	0.0043905597709692976
15.554	0.020919905681377055	0.00533992566804607	0.012416074298114147	0.004743456067507196	0.008153615976002249	0.003846394356098896	0.0035912052895060477	0.0030940620926925666	0.001589029591045203	0.0026143722784210638	0.002564528621460814	0.0025044332702212537	-0.00013288311445731383	0.002550537327653656	0.000538753794135803	0.003144800288527646	-0.0006163045874617037	0.004441658119289403
15.776200000000001	0.01506510669930772	0.005414904142203552	0.0035208480811581336	0.004793924787613623	0.004607862907964182	0.003883319458135515	0.004722700739777377	0.0031136437743746665	0.0031662465865759225	0.002635971308137862	0.001200405803981115	0.002529940114541768	0.0013540515059153914	0.0025772679752473623	0.0012878726279511453	0.003190492271424343	-0.0009433283731839219	0.004488959309304218
15.9984	0.016295371854690585	0.00547518884576149	0.010191567143523718	0.004845451521915292	0.00453029689371202	0.003936113172834119	0.0033730134892741353	0.003154530846541372	-0.00024867308084445904	0.0026679149472230053	0.0006771085921369523	0.002560582259203409	-0.0002719070601275486	0.002603192662878325	-0.00020342412690924246	0.0032144940801907083	-0.0025463875544727986	0.00452983263887823
16.2206	0.015314460504185725	0.0055164480421381265	0.009983432800380799	0.004887087783591037	0.0029040845880675403	0.003972187449277263	0.0016068719583399367	0.0031900623675762416	0.0019552984681621833	0.002694075925897508	0.0020038200282577003	0.0025873451780022796	0.0020842562610164247	0.002639869928011325	-0.0009704650928725716	0.0032597548652610665	-0.0041127130089371865	0.004578105923607565
16.442800000000002	0.013945350770641757	0.005594823294633287	0.00839633109614969	0.004948101698876034	0.008747620830254417	0.0040253846378045495	0.005443292536067507	0.0032321499356728267	9.930424699548427e-05	0.0027203474498387345	0.0009870466176352334	0.0026100502987210796	-0.0013021938544822706	0.002660140357373835	-0.002249158786354199	0.003288075373115339	-0.0029894761694845636	0.004635230742967269
16.665	0.01356718098682446	0.0056413244867448776	0.00608606790370716	0.004987924823043051	0.002557573199406707	0.004054911837684709	0.0008379172258255751	0.003260062835050376	-0.0009898417119792995	0.0027505076523081954	0.00013317786167947411	0.002638212176476905	7.928274556971818e-05	0.0026924445110227094	0.0005586093619350324	0.003327550341009988	0.0019928461803440994	0.004689007149998246
16.8872	0.011083796462568147	0.005710160969918276	0.00979373506790595	0.005066449341030095	0.0016406354120608692	0.0040946231180956	0.002407728270870956	0.0032996352426310593	-0.0009723995504267652	0.0027882467570608154	0.0006634251453863614	0.00267736243442012	0.00012550810570917474	0.002728338173082231	0.0006842835736013282	0.0033679279140009493	0.00026361272657763105	0.0047357217149183815
17.1094	0.022426442339877308	0.005800209571721148	0.008777099107891529	0.005133529304211256	-0.002162195224925662	0.004148926823938541	0.001494601055750091	0.0033402732113259562	-0.0009972622888595687	0.0028178005577391752	0.0015020927796429225	0.0027118973981456714	0.0009913994256893388	0.0027618423112793717	0.0025191082423108363	0.0034033791381418033	0.0005780219629843415	0.004801282605882497
17.3316	0.011088425029200676	0.005840339270813253	0.00045888901846126884	0.00517487231016959	0.005083599220699065	0.004209810490701306	0.0030043815793327133	0.003389048008669239	0.00041731161869822136	0.0028597080567580925	0.0034136223062934397	0.0027321527512583284	7.435126655139365e-06	0.0027944872442294236	0.0003843584036626462	0.0034490808828527733	0.002351593336328238	0.004858669740139361
17.5538	0.013596763998476077	0.005929269385593298	0.0001107918594771321	0.005240476438562058	0.005072511560122141	0.0042530716725228635	0.0027091783358782593	0.003420817519063308	-5.609003801420676e-05	0.002879427060787382	-0.00012246026967704617	0.0027705407278049024	0.0009889140179150508	0.002830853855384604	-0.0008601014066513064	0.0034917871904412484	-0.0005946410890501136	0.004926580622378735
17.776	0.010527707113339519	0.0059874447816794475	0.006065682912710999	0.005330953360022771	0.0015555231853547984	0.004299508446085313	0.0038443521190219495	0.003472657156002115	0.0029616300201425437	0.0029293304705336177	0.0022764848600474942	0.0028175500196330003	-0.00011953699492191986	0.002864373126367766	-0.001004704478566853	0.0035392776150727384	0.00022669276406991207	0.004965827440036745
17.9982	0.011689167149539654	0.006062904778152863	0.004839776286131257	0.005377658007858919	0.0014687669116497824	0.004372300849563686	0.0046786225648806305	0.0035063638968224516	-0.0008259487607148804	0.002962942186429045	0.0009932982284776128	0.002846042251658768	0.0017198898781876125	0.002904713405819795	0.000239769483006941	0.0035900712947672443	-0.001953199583641091	0.005037935174909827
18.2204	0.011884265220562322	0.00615142268558376	0.0047823612407928125	0.005458068263886197	0.005427072292959209	0.004428985031388099	0.0012204091905701137	0.003562972639988954	0.0022834489470492203	0.0030056614814567063	-0.00040301772747988366	0.002884339297534984	-0.00131852069530753	0.002938904696730324	-0.00128767520127675	0.003630710890574448	-0.0016627343979113722	0.005105072202813109
18.442600000000002	0.011458298927772894	0.006240128591905507	0.006057671432974347	0.0055532100455795985	0.00458258192263874	0.004475098611511974	-0.0016673220992591063	0.003603741230713217	-0.001777773031640645	0.003038075341120776	-2.8569509271318893e-05	0.002919440751258083	0.001683111510423562	0.002976734318341223	0.00040103709293329434	0.0036812636182235407	-0.0005241487554707527	0.005179366635728117
18.6648	0.019261083266779878	0.006328120109992025	0.004167501735309311	0.00561457453963143	0.001814820008364221	0.004543332056632145	0.0012875960448987002	0.003654131484288922	0.0019502713005424114	0.0030885546352144816	0.0006282034846688297	0.0029641453281265416	0.0014797125653524378	0.0030238019512569543	0.0032757636239995197	0.0037270101916347122	0.0033462533307341115	0.005253878499612383
18.887	0.011418112126551975	0.006413449661809544	0.011634496490651505	0.005709311486334331	0.00044910772371687226	0.00460499840863414	0.0017454347022794951	0.0036976790681447855	0.0037226688485999995	0.0031425490807578493	-0.0009468456847166233	0.0030157201408381935	-5.3526277102021696e-05	0.0030632909083017313	-0.0002694437322850829	0.003794240106185319	0.002100104092034559	0.005306577804728681
19.1092	0.011075964831096921	0.006508304310773765	0.005172597227820655	0.005792400585396988	0.001824582395500256	0.004686564650161423	0.002051296762062806	0.003767637837359015	0.0004237667652787554	0.0031775115848119294	-0.0007411544444298124	0.003053662774671623	-0.0028466081251228214	0.0031072958501824903	0.000819987739138147	0.0038508152046150823	-0.00075180824323755	0.005406841902077108
19.331400000000002	0.012848584786855317	0.006632132922462689	0.003978535183317168	0.005867390542812907	0.003407268448856116	0.0047510589876908005	0.00395777592077309	0.0038133790343462624	0.002238643561198915	0.003224495070742225	0.000812605088811588	0.003094297966683753	4.98444444169085e-05	0.003144634615921886	0.0006984350376917506	0.0039059857951294894	-0.0019437643626883726	0.005483091235725884
19.5536	0.01375353096041779	0.006726253150907309	0.014386477815339648	0.00597947570043879	0.0005319183139519414	0.004827554558168568	0.003378047592293765	0.0038953975676424574	0.0004720055161894803	0.0032738329746192494	0.0027346611390705296	0.003153533832179747	0.0006819335543118866	0.0032065936294776586	0.002537431295561647	0.003980266502643668	-6.774961452428842e-05	0.0055855865216975
19.7758	0.009332384332740787	0.006849088055991482	0.0034578428387981907	0.006057950358784705	0.0001748128413137596	0.00491201283654432	0.0065283941465985665	0.0039422440278763715	0.0022002344220361496	0.0033343736321276417	-0.0005817671861183133	0.003179284759715839	-0.0010951722059796528	0.003261671687844239	-6.247758763454e-05	0.004017484173585649	-0.0018621066686311453	0.005688093971124132
19.998	0.004211463771150517	0.00693126740813241	0.01150440125229978	0.006181338580639422	0.00038631306028091156	0.005000778128557797	0.0006403009069402509	0.0040146821899580565	0.00042996362960889226	0.0033850366626964447	0.000216045526685496	0.0032514320586582656	0.002006229906912008	0.0033094748968357074	-0.0013885355665686145	0.004085028942605101	0.0008067238877958636	0.005777706438367241
20.220200000000002	0.012159271026699265	0.007073144696696628	0.004648466229515394	0.006265308264038681	0.004194432680460799	0.005067010918543136	0.0006782382733497387	0.004092481769556923	0.004095826223546576	0.003451099989646652	0.001961717492974386	0.0033085183084218474	-0.0007391142825497742	0.0033733932201096477	0.0021752695338684534	0.004168048468186549	-0.0015516851830098813	0.00588623625338803
20.4424	0.013507769858997544	0.0071889725845131255	0.009224874645314374	0.006373289515333573	0.003809401713808839	0.005194564172281095	0.0011309895360039949	0.004162514402542336	0.0033854424764826713	0.0035047843516848127	0.0007047696568660011	0.003365242775617718	0.0019385375341705964	0.0034465977989267997	0.001533891301737062	0.004225299830267915	0.001487362364858128	0.005977957029560904
20.6646	0.009228488817798067	0.00735970190419593	0.004472137690414424	0.006504980412121907	0.004074411427237948	0.0052815127033673	0.0008457523013621561	0.0042356908227734425	0.0031533168677234363	0.003577329397684406	-0.0015744251418874525	0.0034274452699767036	0.001446331235894223	0.0034931466152360274	0.0018402492561936938	0.004321367352931335	0.0030797840200143707	0.0060994722234937225
20.8868	0.006652778492903586	0.007467033803598934	0.006406871680773512	0.006604544382937169	0.004731516552827115	0.005348360673945067	-0.0017432543057899277	0.004309205369613497	0.003008614927224649	0.003650165952252793	0.0012855303209193868	0.0034878470774872493	-0.002135205108681866	0.0035562347896571935	0.0008795386549048982	0.004393192962894401	3.0564600338083784e-05	0.006228417548725848
21.109	0.008437845187708869	0.007580048525864272	0.003745800865558239	0.006734464967935506	0.003421797718281866	0.005481732576286113	0.003168870589010493	0.004404124707512743	0.0013809978296324616	0.0037120789131485274	0.002580222646655603	0.0035794653783288114	0.0014968392221397734	0.0036430956713911326	-0.0005062756354032186	0.004496697994674019	-0.0007783247367014602	0.006323052730978442
21.331200000000003	0.014247982046603783	0.00780289261742643	0.00944499805533162	0.006911338117098574	0.0037414808290424434	0.005551900002736763	0.000433470624980709	0.004490900051437837	0.0030748945106612246	0.003783407582093517	-0.0011405996502152687	0.0036354208631500817	0.001715038006913994	0.003710492129373788	0.0024555535092916983	0.004594796170837785	-0.0005489530326540965	0.006427312907893472
21.5534	0.00552376715370667	0.00791230766186401	0.007371920668377711	0.007058792892389994	0.005043485517917551	0.005713179233133739	0.0017805196961825024	0.00459863057781651	0.002560518067692573	0.0038764240220267813	0.0001705750037126177	0.0037257730093711284	0.0028523118323053806	0.0038116310340510513	-0.00043272339893652085	0.004664120306041029	0.0022178874690610808	0.006578849950103787
21.7756	0.008003921387453768	0.008100403520751783	0.00879566207799087	0.007198598724360418	0.0037306872745683237	0.005851039099788872	0.0030004731339097345	0.004699722203983232	8.831369738286296e-05	0.003978106139484234	-0.001611221038864999	0.0037972349905011187	-0.002598099658803772	0.003898327469479601	-0.004125794087652367	0.004818243969627379	-0.0021497074560931357	0.0067749686348292796
21.9978	0.0031558190504633573	0.008312074429951683	0.00430265550357589	0.007389562927641114	0.003745705375267901	0.006001338632780385	0.0013236212960722265	0.00482171608290462	-0.0003474908533191814	0.004063007582503181	0.0007165399414943489	0.0039096116702597725	-0.002882491118861253	0.0039746082356554545	0.0018074113132603969	0.004920586572758133	-0.002743817961473797	0.006910863749665303
22.220000000000002	0.005725830367738667	0.008542690174980525	0.010741147556436991	0.007582980703661438	0.002511517764982138	0.00616196330386292	0.0037890664024234416	0.004920493201653836	0.0018647559746287003	0.0041728104275155255	0.0006767495883107246	0.003997696179825758	0.0023983261345005033	0.004077121374615458	0.0023831079605225527	0.005030541891034243	0.0020687220870948407	0.007072177975740256
22.4422	0.007531628346802405	0.00877212820408115	0.007674207488003724	0.007777468521038014	-0.0005771161446153318	0.006319166879105313	-0.0048694084055463755	0.005052630230856911	0.002416846118355483	0.00429051670656135	-0.0011095242211636531	0.004109587218490651	-0.0010650328817210716	0.004185377583202683	-0.0015367949793942623	0.005169368603049871	-0.00855549169950202	0.007296356591833172
22.6644	0.012539489597873859	0.009018863846419646	0.008274910525021878	0.008006576719394762	0.0037751033923675214	0.00650503253855036	-0.001563670915541552	0.00520327219880506	0.0007064075058929818	0.004397273768536075	0.0016329805445499763	0.004223995632676125	-0.0003923532096971428	0.0043139491003131554	0.0030728737502756657	0.005309868021621784	-0.0013578855973025044	0.007464852799678838
22.8866	0.008928539975495014	0.009255952035942393	0.011270596202664095	0.008243206075336802	0.006303056963788303	0.00669765716319674	0.001859712950225652	0.005350626606286789	-0.00015058381693415604	0.004523585033430679	0.0015380331506777251	0.004356279642882602	0.0008307055110347662	0.0044060017786469695	0.0012390142532203692	0.005493577922793864	-0.00538547114324176	0.007743146615904732
23.108800000000002	-0.0014921101740126778	0.009567259739396589	0.008823152108677948	0.008486608409137612	0.010276327197843325	0.006855516203208163	-4.291046053984802e-05	0.005555364941405266	0.0014743107388014382	0.004654494957945643	0.0005606919533911828	0.004505740001064884	0.0010702076521926192	0.004559741321614724	0.0008948628437619755	0.005634025151358146	-0.0015667898442021555	0.008017176670309278
23.331	0.010760623033311607	0.0098544319919541	0.000902085067074533	0.008762057360505898	0.007987412741610647	0.0071341190963207235	0.0033648853859120525	0.005716379369725606	0.0019128775784535354	0.00482650178365019	-0.0026843408776035353	0.004633012128678209	-0.00010081617618164695	0.004723341583673094	-0.0008086954885270711	0.005845409412944721	-0.004739149052513969	0.008240241924197585
23.5532	0.011808353186441939	0.010203168870697738	0.008037104063662533	0.009092610653859287	0.00673070350045357	0.007363669865535224	0.0008465403130492651	0.005922486933905675	0.0013930303348045731	0.004996356182457242	0.002025998812386708	0.004804950139013395	-0.0018956829014198208	0.004860349011481833	-0.0012414551524009751	0.006048610197519271	-0.00021553294621419299	0.008552133656173567
23.7754	0.00231076783130133	0.010572995625570463	-0.0040465620826404935	0.009395582562193151	0.0015141369641633662	0.007646908144442084	0.004244981265150324	0.00614938766282767	-0.0013234063462329553	0.005193246809083644	0.002073890532838194	0.004985718632933313	0.0019356082172817183	0.005057896229852191	-0.0013927220699770646	0.006272322255923224	0.003178115055824415	0.008788263019864255
23.997600000000002	0.005822112801677082	0.01114837927926451	0.000225953315994098	0.009841469651649094	-0.002284890389223123	0.007975091941670034	0.0006766445276572922	0.0064300764962889724	-0.0029423283659030623	0.005395271494259851	0.00036602881660523	0.0051893099589697175	-0.0004889753489840102	0.005281528117322215	-0.007522838038870863	0.006540461655723286	-0.0006853513673518866	0.009208628073465232
24.2198	0.00197135772582235	0.011496690958290768	0.013195593057427922	0.01024753848444808	0.003928266413104824	0.008322420864643219	0.004848216949196379	0.006671590627230435	0.0004752364457850101	0.005684169351552666	0.0021395271459830516	0.005415420186176447	0.0053680826948032095	0.005535076892882418	0.002424716974320922	0.006839460267587461	-0.0030691492027949004	0.009639808246707529
24.442	0.008878517978134005	0.012102575772796687	0.012360176239522876	0.010786636386842345	-0.003585008953393004	0.008734533461869231	8.255599096308703e-05	0.007008546918440319	0.0011926445619831496	0.005960873299956666	0.003999415613030028	0.005693795425289696	0.007088720453689256	0.005795232069008365	0.0019203289312832044	0.007195536330184024	-0.004127618051998655	0.010088709157564999
24.6642	-0.002293828554680426	0.01272537870357015	0.004264502199032791	0.011398299796868955	-0.0017718006336790262	0.009151871550103398	-0.0019378843397328655	0.0074273341770524845	0.00923588986534232	0.0062650998941251425	0.0027426733470814544	0.005982431315268824	-0.005913153604913386	0.0061148156135498784	0.0038134989329057616	0.0075803826246100305	-0.0054247629382275855	0.010636098245331507
24.886400000000002	0.0056305395517770125	0.013566712400864227	-0.006466608088919366	0.012146632530756353	-0.00010567141125210431	0.009763375975437723	-0.0007690552440380628	0.007853068538280012	-0.002691906791705102	0.006623512821259306	0.004592548555781958	0.006377727471525022	0.0026484084569256194	0.006513180076037511	0.0030575270318994197	0.008024857714770597	-0.0019414055083190828	0.011298090265705935
25.108600000000003	0.012764820962514956	0.014584231446006844	-0.0021375005851653342	0.01291360638973576	-0.004989652747634386	0.010469497519531147	-0.009656970452994839	0.008382227883048193	0.004938103032083206	0.007088508996202812	0.0013074411324614488	0.006817826520810568	0.001249845687486224	0.006886867504852411	-5.930010771982848e-05	0.008599712382798727	0.006214770855528646	0.012159370376174997
25.3308	0.009664247041846185	0.015758911522602937	0.005013872104047978	0.013872255818120079	-0.0021686752649254454	0.011295795302179211	-0.0059007026156835205	0.009074576814246942	0.0017081980878978623	0.007633389998956733	-0.00039799812337578744	0.00740930143133907	0.0022790742314852852	0.007463797737053912	-0.00014276413121873496	0.009247461165224001	0.003172331674766475	0.013130700405236898
25.553	0.00698457690474185	0.017175452702731152	-0.010247309175777751	0.015366793064222888	0.003646539237435172	0.012369963636750194	-0.0066066280323063414	0.010026271450295991	-0.00026557754656221104	0.008289054396113531	0.0031429971426187356	0.008004996656763094	-0.0028997865211338493	0.008293336351897572	0.004370141905067426	0.010148779690138221	0.009653797648558815	0.014266206552225076
25.7752	-0.00041379738582638693	0.019257338374619373	0.003037337412012215	0.017006810138206204	-0.0069445845074816385	0.01391666997609879	0.0026011822253654907	0.011350777358296451	0.006773712063243345	0.009398484609344412	0.0028834152156983046	0.008954604330432525	-0.0018538576689197395	0.009274671709840409	-0.005094194083277875	0.011440618828798124	0.007269313882137342	0.016027205291216543
c = 730 mg/ml
t	g2 ( q = 0.225 1/nm)	dg2 ( q = 0.225 1/nm)	g2 ( q = 0.275 1/nm)	dg2 ( q = 0.275 1/nm)	g2 ( q = 0.325 1/nm)	dg2 ( q = 0.325 1/nm)	g2 ( q = 0.375 1/nm)	dg2 ( q = 0.375 1/nm)	g2 ( q = 0.425 1/nm)	dg2 ( q = 0.425 1/nm)	g2 ( q = 0.475 1/nm)	dg2 ( q = 0.475 1/nm)	g2 ( q = 0.525 1/nm)	dg2 ( q = 0.525 1/nm)	g2 ( q = 0.575 1/nm)	dg2 ( q = 0.575 1/nm)	g2 ( q = 0.625 1/nm)	dg2 ( q = 0.625 1/nm)
0.2222	0.05315327758117975	0.004189147669508423	0.042161993153518706	0.003944153613910387	0.04734630393251525	0.0034399847751030313	0.041814706343967285	0.00293484843260828	0.03890814660334989	0.0024635737103456514	0.03385414727845658	0.0020385687623338576	0.0311781595559601	0.0015387667137687574	0.029274957669022265	0.001553554260132403	0.02568354970627349	0.0021026380760795684
0.4444	0.05293108594458461	0.004203295649909572	0.04394891444236317	0.0039548006909139065	0.044881829771624214	0.0034443661720666677	0.040023867733645344	0.0029348650456812895	0.03653907479078898	0.002468271686307444	0.03341022606902614	0.002042356059558295	0.030009130953495024	0.0015440427528772217	0.026203508469724583	0.0015601136099102672	0.025330989174620084	0.0021100100533041305
0.6666000000000001	0.05308391428323848	0.004222430332805546	0.049040754421672925	0.00397917813090461	0.04259296136904268	0.003456109543623729	0.03536753542056603	0.0029548423355541505	0.03456817035998139	0.0024818165107220783	0.032357567318619926	0.002049148864108388	0.028881091658678127	0.0015473072052708096	0.02520390389023342	0.0015641012172002986	0.024401208705554983	0.002120658622880612
0.8888	0.04966366191553091	0.004239331232011573	0.04224377980350021	0.003985370815762018	0.04071677227758367	0.003467982528508682	0.03534286187563825	0.002969963660035226	0.033150648702822916	0.0024884672812285494	0.030652416672412894	0.002067628306035095	0.02726778553537485	0.001554020168031696	0.025271552994785045	0.0015739255503906724	0.020516549936387553	0.00212507810408474
1.111	0.04784668739494416	0.004244585968990979	0.038210467045109886	0.004005995234866476	0.04198154648402707	0.0034862209155033775	0.032681020508624876	0.00297582139544924	0.032073333104947845	0.002497056239228901	0.028439454506915485	0.002066704016898533	0.026346410747469236	0.001558943720655142	0.023290209092129897	0.001576757695577901	0.02042168752356562	0.002139760507704859
1.3332000000000002	0.051827199478064225	0.00427253729201728	0.04231887428928525	0.0040240848846064955	0.04143978813188334	0.0035041121304810927	0.03408749933745619	0.0029949354306186954	0.03187536664413472	0.0025024274476743713	0.02720820463395286	0.0020758810036945858	0.023658525589034585	0.0015651613248808588	0.0240631737377476	0.0015842083255967554	0.02029001975897691	0.0021443052952983153
1.5554000000000001	0.049359657229820345	0.004291455862712583	0.0358952262450363	0.004033064538557865	0.03882215655208587	0.003509008525496303	0.0305098359253411	0.0030098161408632657	0.02917560156221013	0.002518726746446756	0.027240237307804054	0.0020841841348342347	0.02281153689683138	0.0015720522431773905	0.021809512194006574	0.0015894003404151084	0.01889320905640449	0.0021528920292768292
1.7776	0.04831594917397447	0.004304724698532598	0.03356161017653649	0.004043481234433497	0.03877971804685281	0.003525974976991776	0.03212964765926966	0.0030111801973541795	0.02733909513310223	0.0025257004032096905	0.0265143905825121	0.002091290852166635	0.022531762237427557	0.0015779587097489462	0.020480368455173648	0.0015932510979640717	0.018813603637536383	0.00216564796863036
1.9998	0.04774037337294131	0.0043172355531515836	0.03563498889869061	0.004068514598637902	0.03524498933858404	0.0035390685606128264	0.033750098356793566	0.0030283479255272306	0.02915168257986845	0.0025340197721647117	0.02341661195098453	0.002098747470456966	0.020973101713201197	0.001588233764069212	0.020069020614321264	0.0016012135814297934	0.01793678261950444	0.0021707654938462094
2.222	0.04309692244892638	0.004342707336152115	0.03764989146862586	0.004083269478831138	0.030689452922811642	0.003550587553296038	0.027739085219232584	0.0030424421057574503	0.027411047065412194	0.002546805069822025	0.02356359448456214	0.002110661818668517	0.022143059925033303	0.001591291929104502	0.0179061725601771	0.0016093956928257365	0.015099644915637637	0.002179626811092606
2.4442	0.04431167343824473	0.00436330405448087	0.039963768282200426	0.004102289247147307	0.031630657606007494	0.0035700887208035496	0.028101014204966496	0.0030541677010640666	0.02446487337907431	0.002554933721818114	0.021389842510144166	0.002117803901779597	0.019645505297853652	0.0015962571386584194	0.018208965792440246	0.0016163806385363685	0.01418808179463028	0.002186631563933562
2.6664000000000003	0.044083820949286326	0.004377851890638055	0.037780902092416774	0.0041158202208879955	0.032882230331179416	0.003588646139501722	0.029076597058810338	0.0030619500411831796	0.024173948717378272	0.0025684220962870815	0.02187608341423374	0.002123474633956865	0.020243962466487152	0.0016072210987435676	0.017598788891284987	0.0016241271232346733	0.01614301036233319	0.002195124504561647
2.8886000000000003	0.04810425274828722	0.004401313352046509	0.03257680266162516	0.004133834306017454	0.03189708724379184	0.0035970161910816594	0.02704409744345027	0.003075283722328404	0.024477358973743504	0.0025747464919222297	0.02005345842894907	0.0021336499902813596	0.018859043060201516	0.0016151989669527024	0.016342141467471538	0.0016305334179697246	0.014554277729088412	0.002211775960452001
3.1108000000000002	0.04489228122521399	0.004410683114506691	0.03797020854674406	0.004159191022134697	0.029479704853808845	0.00362078156446862	0.026352471755216867	0.0030886799830014116	0.021838398976818312	0.002590152975648885	0.021290158392524614	0.0021479125979870987	0.017792350528475297	0.0016210202666919963	0.01738386919660024	0.0016374292074561592	0.015302683934081863	0.0022162414692311664
3.333	0.04087476490924112	0.004436702204846145	0.034875738778297624	0.004176914252140221	0.03105807046276653	0.0036340218090228638	0.025487485872017886	0.0031107364424511333	0.021609101229461098	0.0026058227876050995	0.01720173248214643	0.002154984660033723	0.01754865367615668	0.0016256430876454885	0.01443574812177614	0.0016440626023392316	0.013282194341308826	0.0022275623753961185
3.5552	0.0413342244006318	0.004452551617255908	0.035607325230075045	0.004191020511489093	0.030571833547877753	0.003647890998611723	0.026454494349420328	0.0031143163714031064	0.01927992411658372	0.00261281044071816	0.019511268150429275	0.002161836957727388	0.01781941434874166	0.0016354773528887137	0.013933052429579925	0.0016526977154534756	0.012602348967004238	0.002239013546817002
3.7774	0.044819220808523866	0.004475720240513791	0.03647740201661763	0.004209897102431713	0.02981579818217602	0.0036589780428699413	0.02302470441739751	0.0031285517623745244	0.019565063379029145	0.0026285279631865954	0.020185494907504365	0.002174037301375354	0.014697195057600464	0.001644230906736182	0.01612856404956159	0.0016573090713927516	0.012362940419213427	0.0022463764061557527
3.9996	0.041865062115257395	0.004496112190961479	0.032456278789708894	0.004224769458121447	0.026100676938408122	0.0036826937633231767	0.022946395365337845	0.003148096374515625	0.01903604508985671	0.0026334799107595023	0.016435247685675544	0.0021861696268115362	0.01517069839804477	0.0016485201662791923	0.01469264780481278	0.0016645379279536742	0.013779581985735364	0.0022605316583388167
4.2218	0.03740814458143995	0.004512851179642925	0.030466394440789177	0.004250442342232347	0.028830930728236625	0.0036975828413756654	0.021622561065480175	0.003170444127465723	0.019640575263908343	0.002651126050593945	0.01687145895482283	0.002197001586301749	0.014880839231692745	0.001657062927420518	0.013496513588180676	0.00167948477341526	0.01026114368684315	0.0022704385780912017
4.444	0.04287484156301371	0.004540812046697918	0.032254813176520854	0.004276160692306768	0.025208944130978825	0.003713064632603195	0.024312422236530812	0.0031785032751580175	0.01912373804941484	0.002663284165712758	0.01736657038502606	0.0022072511869828	0.015329395096565838	0.001664640959357209	0.014971425732650069	0.0016825975838249256	0.010692471674130235	0.0022817494780968876
4.6662	0.04228889591948772	0.004564661007982203	0.027303837740727477	0.004282731157028484	0.026230611274125105	0.0037317751419106843	0.021305262168190914	0.003191545252757438	0.017594353081111645	0.002679201264028609	0.019146362350607526	0.002211671147799773	0.013782479886697107	0.0016759517807608466	0.01254329069157762	0.0016915592441697435	0.010265796821727723	0.0022941249142916986
4.8884	0.0414101886260575	0.004585939373363507	0.02647740166420973	0.004303988419370448	0.024166929555686743	0.003759543195850577	0.021363226256068783	0.003205582368930668	0.01764673786400659	0.002686170793740824	0.01587101638789238	0.0022280613158135285	0.016811213311074547	0.0016833005730218155	0.012584913955121256	0.0016981563438682172	0.010805866754256955	0.0023060493770945757
5.1106	0.037635800784363085	0.004617918533595443	0.027414754253689867	0.004331542821381314	0.027239144877221216	0.0037662753574098373	0.02120094708685377	0.0032214077660953633	0.018055040538880098	0.0027075519173053314	0.016372515554520826	0.002239562673781217	0.014680539903673141	0.0016874011709788902	0.01242050352173659	0.001709008274202121	0.009803876461962015	0.002317184569092812
5.332800000000001	0.041974467036625426	0.004630250732995161	0.029018974068255092	0.004359119868271702	0.02577868547881862	0.0037955427816039958	0.01952406277474248	0.003233475700411703	0.01747004214400407	0.002713619739437431	0.01608205247126014	0.0022543586333882604	0.014141062371598165	0.0017001394384543677	0.012158149307186712	0.0017174847153585495	0.009707520337125058	0.00232477383946305
5.555000000000001	0.03766498080433443	0.004663208161578493	0.027396073733166014	0.004383280089560254	0.026814965457894867	0.003805745794328015	0.020902433758444132	0.003257066200697849	0.01384252812413226	0.0027258778159058457	0.014834279914147644	0.002260944627789626	0.013628174415497508	0.001709512917308623	0.01052114284336016	0.0017273307791854128	0.008730040637214175	0.002340121961410607
5.777200000000001	0.03726221035723721	0.004688733054770264	0.0292036722999428	0.004397017259029435	0.023238712287338145	0.0038280115825909235	0.015563244661529628	0.0032702775546326855	0.013817686433468958	0.002738412167106157	0.013100238214917185	0.0022714804942805347	0.011891407995679894	0.0017175010004957876	0.011515164075682005	0.001734546785915709	0.009352138161971156	0.0023487852855644067
5.9994000000000005	0.0357762472404487	0.004702820844265861	0.026754474551673096	0.004414339479715152	0.023018911723158186	0.003849922858092717	0.017493960550968034	0.003288845888752093	0.01700969012720646	0.002752965578479456	0.01223224292160029	0.0022820497304010335	0.011368728296603875	0.0017241932419412612	0.01076600429909618	0.0017401595156041024	0.007312800089519992	0.0023635399448242358
6.2216000000000005	0.03434386624961809	0.004724778731199528	0.020840238226745453	0.004434856111890761	0.020532538585172257	0.0038674684020611107	0.015704369277382883	0.0033127278127874213	0.011979314233667568	0.0027709451258729682	0.01211799189152741	0.002299409777256077	0.011773707544615852	0.0017362205993221393	0.010333601401233747	0.0017529014423703594	0.009501058479780552	0.002383645484766201
6.4438	0.03872124920602238	0.00475459041151884	0.02947388376437031	0.004470457570441305	0.022727640995767445	0.003884508681943718	0.017706062003825837	0.0033178642294523866	0.01445136719752083	0.0027848533297627773	0.0124888558483953	0.0023051866115410373	0.012359430756454006	0.0017433531305417868	0.009080192465927995	0.001759371493713125	0.00875757729231371	0.002386710593346717
6.666	0.03581871582587045	0.004779699064607898	0.02668333972853056	0.004486760886935118	0.019445474319189172	0.0039061064370112222	0.018433046569347824	0.003341708427161328	0.013978163570967659	0.0027977447358894197	0.012749937763367416	0.0023160280604435685	0.011845994561262325	0.0017538629011474966	0.008129956776934752	0.0017700684135459705	0.009327353080684447	0.0024103007024242674
6.8882	0.03589803052912743	0.004803619654352063	0.025739543616562426	0.004524106892983572	0.0224707647611716	0.00393075477482012	0.018028667273640782	0.003359945505645599	0.014501450321685472	0.0028108387563499744	0.011855852532408865	0.0023292974619719986	0.01099653919881833	0.001760017835315064	0.010182906442169968	0.0017808512573421855	0.00816051564918195	0.002411228860797547
7.1104	0.03848657288819106	0.004827934714374275	0.026716684321040986	0.0045487098959493275	0.01929814522893636	0.003944359431193707	0.015077135546766263	0.003379052411537154	0.012200762850954725	0.0028355524190257332	0.012130472249381522	0.0023468902943192503	0.010505899011187605	0.0017736500058916909	0.008593684085519061	0.0017911236757906267	0.0057872732384598195	0.0024254668857432654
7.3326	0.030570820579047208	0.004857565327308381	0.023562464716207616	0.004574459559640818	0.01741312685089946	0.0039700453278317	0.017497204398434045	0.00339142372975645	0.012554009826453258	0.002846845205962496	0.012058990575091761	0.002358378977497603	0.010615556972015723	0.0017846512239101725	0.009590468271207573	0.0018003833318441075	0.00830961848698604	0.0024438732326979664
7.5548	0.03496136097837016	0.004874986084273189	0.026069859518688662	0.004600247510209712	0.01933492635587595	0.004005073224999501	0.017204901000361508	0.0034189690047025842	0.011519186197905847	0.002862918235204334	0.01192248960545211	0.0023773574882057294	0.010605340230038557	0.0017939724192686788	0.009456322382221733	0.0018096169740984954	0.009219088164256897	0.0024609371685303705
7.777	0.03713971208761967	0.004917348877463304	0.02422665643296117	0.004616513444938559	0.01893265090620658	0.0040272198644506485	0.0135702935364562	0.0034383566198755242	0.011845495787382117	0.0028816891744225556	0.011819698782259852	0.00238113580777185	0.009781882784282405	0.0018005743124476468	0.0073658095681020655	0.00182100945656629	0.00552956591045378	0.0024720850160839074
7.9992	0.03515596282646249	0.0049365743702549205	0.025462848811074905	0.004659416599074377	0.01696287357896195	0.004043163009318155	0.0177003510902927	0.0034543864189440243	0.013653905572755755	0.0029006484266202383	0.011041499497981276	0.0023986000987930717	0.009099425040983461	0.0018149408053969433	0.008720587712499176	0.001832111648568585	0.00626318492284622	0.0024898169158655706
8.221400000000001	0.03658588792931183	0.004975979715506068	0.02211791131459817	0.004680585438009177	0.017769174314935635	0.004063363720305996	0.015025770812044743	0.00348174457633365	0.011928066820839398	0.002911776742634146	0.008453737592469106	0.0024118187107553335	0.008244554516613802	0.0018232227407703053	0.007691245893561182	0.0018466404787430165	0.004724339029956381	0.0024942960572865904
8.4436	0.030396135579703217	0.0049981400082739135	0.024343513056422367	0.004706300621482118	0.01741590393418119	0.004094338581391731	0.01392516259274207	0.003485575389881961	0.01122176859674569	0.0029340124918659015	0.012263006547593465	0.0024267252724675553	0.010222453472509127	0.0018383050830292828	0.008721412889416158	0.0018543504077899713	0.007260849128707069	0.002515534391611346
8.6658	0.03165363368974208	0.005022248098459238	0.020589386024209066	0.004726969590371327	0.019555605302398582	0.004118780465042606	0.012917494710919585	0.0035180988935838422	0.011878904508034506	0.0029510073928695683	0.009643181873822865	0.0024454186692100008	0.010314486000806894	0.0018489777000868994	0.0064263056313352	0.0018701934573818	0.007379125996071282	0.002534220751629037
8.888	0.031008294456633872	0.0050535377958410115	0.023292208502373766	0.004759549393552812	0.015690324601556276	0.0041366457453296136	0.012057976851949592	0.0035425986571791393	0.010015270471234705	0.002959602904225887	0.00877962353638804	0.0024597744038825464	0.011038603099097847	0.0018589314252062349	0.008214916429394066	0.0018796938257639615	0.00411619775465715	0.0025431617217491435
9.1102	0.03440455245978941	0.00509086599302599	0.022441705101073496	0.004794924309902991	0.018820877497214967	0.004168843868973761	0.012361198349558112	0.003562631798715708	0.012141547454987864	0.002988205770188925	0.009834021517911903	0.0024720303138542244	0.010711964976208029	0.0018672922758488854	0.007409319959068453	0.001888937826624156	0.005828252330180501	0.0025599498474961906
9.3324	0.030469843121659276	0.005119044381729943	0.021298380639805176	0.00482087810340048	0.01812775050319259	0.004194538841268639	0.010681189131053717	0.0035790576744522042	0.011098963026951413	0.003005877885040873	0.008875058246497852	0.0024863229329427903	0.007436813115636612	0.0018823004391144104	0.007540153892944109	0.001904906667207126	0.004288574806805783	0.002577394623887625
9.5546	0.03174430279519633	0.005160406966003086	0.021213245100944193	0.004848423247894922	0.017436785785671354	0.0042150057247663485	0.012828823797244622	0.0036087300171018894	0.011382629265237927	0.003025764536356111	0.008476180286350625	0.002503613037430376	0.008510683296913792	0.0018911853448075253	0.007473053495460487	0.0019158122783808824	0.005155486554532028	0.002596931448036213
9.7768	0.035401047700734004	0.005204066625219822	0.016526822472030217	0.004868525439277622	0.01914480214977793	0.004253786420059086	0.010580117631724232	0.003631648427328113	0.009921898460078625	0.0030460382867125856	0.005358761924253159	0.002521852971467216	0.007884590362227217	0.0019048751510678424	0.005169340905276561	0.001928977745969723	0.0058620731083955935	0.0026074597650569908
9.999	0.02901264753660421	0.005228551391339125	0.021161547621442647	0.004918557231105303	0.016578279581112323	0.004280668760658473	0.009919943651799362	0.003662124749064819	0.008493367353409461	0.0030686591932736567	0.009178748027187433	0.002543257599485583	0.006079645066398208	0.0019176610692743375	0.007444294179655533	0.0019402750401705995	0.0036832579425950924	0.0026305784780908297
10.2212	0.028680365296865344	0.005250305885305224	0.019318071846917504	0.004956112561579802	0.016566523123566095	0.004308605248826004	0.012336732596596378	0.003669253603990126	0.011305267670249922	0.00308935543782028	0.007449077289612066	0.0025537394174728247	0.008029578384143397	0.0019355323473572294	0.005668045797105787	0.0019500755216761735	0.005437834735909383	0.0026536589549895867
10.4434	0.03177061589370119	0.00529383765071498	0.022245724844973523	0.004983608074628068	0.018367736217883242	0.004341069362388869	0.009772584693659912	0.003698259884956414	0.008007777148166932	0.0031070442556757768	0.009090961049619022	0.0025761948463787353	0.0062820111046719565	0.0019428548839403555	0.00627563248449313	0.001962377117506312	0.006478240268792129	0.0026713740363826914
10.665600000000001	0.029281536467150936	0.0053308787168704855	0.02200684384239614	0.00501082222501975	0.015639106616214878	0.004352132528514688	0.012146157499891242	0.003724356264433752	0.00709173083188196	0.003130830761456328	0.006712436545692474	0.002593194054892894	0.0075271320196652666	0.0019560198143890885	0.006240828997412156	0.0019803227449039624	0.007852358840102002	0.0026826883845041034
10.8878	0.024391784034562724	0.005372011272637558	0.019503273648974483	0.005051113002891767	0.01615151012024421	0.004407345510544673	0.01051354430676163	0.003761746900260923	0.009613398913927172	0.003152614006782896	0.007135925359060231	0.0026192824050448875	0.007735016418575093	0.0019738211988985844	0.007445283287634695	0.0019941618863175874	0.004332278927461369	0.002703714596913354
11.110000000000001	0.029597290446837368	0.005417529318273612	0.017831542130548533	0.005078268838647148	0.022362721850959996	0.004424915277170861	0.0076468141825718015	0.0037825372082689163	0.00955067964178887	0.003174078636754604	0.010002768891073058	0.002627976606743157	0.00758144109244692	0.001986513465094241	0.006178307220844534	0.0020092291539662373	0.003869363353804878	0.0027226047431516054
11.3322	0.029540814747077402	0.005451385856922643	0.018524049777724094	0.005131640601800408	0.015147657225795853	0.004453774100847556	0.011904630054192093	0.0038218892732986482	0.007310885740188669	0.003195095552869984	0.007594373688201987	0.0026490208173054314	0.006604242713578372	0.0019988280415844167	0.005230043551011533	0.002019450152832491	0.0013325256273620594	0.002737562690335497
11.554400000000001	0.031031752475274735	0.005481143252371844	0.017013341031124722	0.005168768273522422	0.01586064511404604	0.004501569404445457	0.008815381593175523	0.0038394968394003036	0.006830952772675888	0.0032192703667558013	0.00821741743255094	0.0026679256173481637	0.006264946791833899	0.0020151856822473607	0.00500054219781973	0.0020383827342973005	0.005037234817083866	0.002763567596231827
11.7766	0.02896118294308717	0.0055148102236664935	0.020152878062076444	0.005205476058614275	0.017170206232171595	0.004519145197991656	0.011319594827391335	0.0038694389677113414	0.008089928143646554	0.0032460124680327223	0.004842567677381454	0.00268861292890373	0.006186757208794894	0.0020314290673616063	0.005795440374172008	0.0020532457772598914	0.004948943438594986	0.002777847387295425
11.998800000000001	0.028467263991157104	0.0055726277340487	0.019643010162984975	0.005228948222488627	0.015584080623452748	0.0045661682141686175	0.010984636705247464	0.0039038568647511355	0.009465690152777926	0.0032769201830442464	0.010175614453787398	0.002707240519538568	0.006198960171697911	0.0020491894934040237	0.005159334905283852	0.0020695864017522803	0.004314237846050027	0.0028005890954986685
12.221	0.024150575872728803	0.005609577346501585	0.01850608961566094	0.005272111640606063	0.017166303846531523	0.004597726932747081	0.011101091073622189	0.003924979375266259	0.007076936185812313	0.003295719915327532	0.006907145696568616	0.0027352194183056623	0.005845484756693472	0.002063255474895004	0.0037471538371699007	0.002087461957867243	0.002661078068619709	0.002826158722799019
12.443200000000001	0.022444684789023853	0.005663677104897799	0.01762979655217534	0.005318351745718376	0.01257036410382782	0.004635835756059043	0.009754764574278003	0.003967532124756063	0.007166945768825069	0.0033174769515074702	0.007689794082395613	0.002763361946518906	0.007606649260076163	0.0020837194046323536	0.003926863398300801	0.002101313565011664	0.006166199382848097	0.0028415689973894046
12.6654	0.025941431743978043	0.0056977266575295995	0.021107849321058754	0.005373747417754034	0.013877790194613396	0.004680980839356243	0.006826460136742715	0.00399281557212237	0.008980177339641536	0.0033457013452611313	0.006196468321859023	0.0027756784103157707	0.005892877730799163	0.002098693248964666	0.0034163761589214464	0.002120578918763559	0.006995412732324682	0.00287971121192553
12.8876	0.027512919397167088	0.005756826573278735	0.015379226660645843	0.005420995468010577	0.016971476685686993	0.004718935982187726	0.010807170418897753	0.004027201284038456	0.0026409047920327596	0.003369619037219558	0.0057482040879213575	0.002799529659695772	0.004290135851771122	0.0021101019079899238	0.004488625671757731	0.0021331007029397244	0.007278928165788544	0.0028974535031246382
13.1098	0.026626256958992445	0.005820164522863528	0.012758312971222043	0.005449316229357128	0.010425745496507191	0.00474341728280852	0.008589545963282671	0.004071014040711253	0.007267556662383729	0.003401880499562281	0.005975982880526968	0.0028209523185288325	0.005620037202498271	0.0021299247038693717	0.003395455018638202	0.0021515142363552698	0.002939793846747735	0.0029171388606267492
13.332	0.031140355520449987	0.005849242105648329	0.01739098642339004	0.0055088493747191564	0.012594066830867678	0.004787575717994629	0.012767402783515052	0.0040923250388892	0.008250220474389038	0.0034248182179326685	0.005715002900710566	0.002844661756210333	0.0048129467938129505	0.0021474711319706425	0.004329294243622065	0.0021740891008162314	0.004089441083186092	0.002943295230682194
13.5542	0.02792602091690705	0.00590233763070742	0.01731975027833879	0.005548563313849009	0.012591910992242614	0.0048360203648877085	0.00790504815524938	0.0041433184124336575	0.0077448002886492465	0.0034539596342143585	0.006871585164638847	0.0028746642308562086	0.006368477335523129	0.002167050944453625	0.0046198671977898025	0.0021886540061381164	0.001799776431389938	0.0029651615108716636
13.7764	0.027351007570403853	0.005949296824359132	0.017002576937933066	0.0056161543512604556	0.0120365949147633	0.0048675556937721924	0.007581240955676453	0.004168861130540511	0.005782657926342223	0.0034885007835797734	0.0040712871418133005	0.002883575278306121	0.004508337041172561	0.002183900947191688	0.0036112407327514497	0.002207351582928964	0.004013717098424928	0.002998960113551524
13.9986	0.027274089385849624	0.006006282678425262	0.014163251842882009	0.00565562966176665	0.011134810559983305	0.004911979004685845	0.0036486345520732053	0.004205501973944861	0.006410710750177399	0.003527433730666459	0.00410237679275576	0.00291066602883174	0.005914265372164597	0.0022063235002100514	0.0038762838398312145	0.0022303625333150137	0.0006175143074731318	0.0030244759265793666
14.2208	0.027367658596706847	0.0060633052520155115	0.01318606657823639	0.005699572003943763	0.014473059671761523	0.0049565145940815795	0.009884083058355494	0.004245355280283197	0.005524624738096966	0.00356374978412344	0.003484715989307983	0.0029344558264338735	0.0046613517312316935	0.002228390909466858	0.002830314477172838	0.0022523857135630927	0.002636044038901129	0.0030481252848023805
14.443000000000001	0.027223785702792658	0.006117563905418509	0.016955650264844857	0.005752252310242806	0.009552297448678452	0.005002300555953577	0.010654957976054895	0.004287508978259375	0.002655014130375455	0.003590207293050289	0.004893461525918309	0.0029746939237509885	0.005219811565500396	0.002243755394325354	0.0020299495147723967	0.002267936755728943	0.0007040347553654011	0.003081387388671485
14.6652	0.02949641009283526	0.006176754310110709	0.013463354706546332	0.0058144747707629535	0.010349698623674347	0.005057693735967292	0.00803541525680749	0.004327605620075165	0.005601388221385158	0.0036221048654721355	0.005676701116767696	0.003003883100826645	0.0035614472566614275	0.0022721523455231708	0.00529126819810055	0.0022928479536997526	0.0028728975665019574	0.003107192828983224
14.887400000000001	0.025349399525806005	0.006237357675744653	0.012906629375811858	0.00585582369677635	0.009648751541111942	0.005107841401998793	0.01011011030157869	0.004372864022926686	0.006331733595556723	0.0036591656098385367	0.004172726343996982	0.0030319056137467627	0.003386793215857725	0.0022922970976345844	0.00274894644466226	0.0023203171356707655	0.004289086819049742	0.0031414373831692654
15.1096	0.02703938093849707	0.006318787068155075	0.01538362892379122	0.005929444149376091	0.008030199262575038	0.005147458687839177	0.009610171206941838	0.004406415456608616	0.004151420041101674	0.003686513760457355	0.005015868971417097	0.0030687749010488673	0.004559037966276172	0.002313487667438318	0.004249287102404674	0.002339159242451865	0.0015280772140358679	0.0031797560836047743
15.331800000000001	0.02259480387490351	0.006352890451874238	0.015148554775638867	0.0059755556804830965	0.012284891825457974	0.0051901392481007785	0.005816832406355485	0.004445501232249307	0.010212650796743715	0.003725485781729239	0.006330651737100589	0.003094236112149541	0.005242683145794176	0.0023386469614428795	0.002285417179124752	0.0023603349209134882	0.002537555111569476	0.00320179098677385
15.554	0.026162032017260316	0.006427737124173429	0.018501867888294252	0.006061991659153945	0.011859095466546952	0.00525916555230885	0.00815078674490748	0.004501946856583402	0.006758776589303974	0.00376851068007575	0.007183682191344986	0.0031250858355474764	0.0032742021461337665	0.0023628457076630472	0.004717208978306671	0.002383020577924123	0.004969100862699946	0.0032408630652797123
15.776200000000001	0.020773948246162858	0.006494606900929704	0.012294107459399836	0.006097328150576355	0.008661999837313404	0.005332056503824744	0.0037790515012950786	0.004532064679057329	0.004775052754878413	0.0038135301026801594	0.005413396429517675	0.0031606848231292978	0.004566571587168834	0.0023806768353090402	0.003649019543939067	0.002411152576562612	0.0004911283377042812	0.003264630569913224
15.9984	0.023926606267092893	0.0065481376509198665	0.015577953475776628	0.006175714718259059	0.01040424757930206	0.005380824878243877	0.005034791660275438	0.004604082910514892	0.0016308610225061458	0.003868150365776331	0.004767264585770807	0.0031969565240998646	0.004493068065266142	0.002410418939008311	0.00300764954440472	0.002440386872867627	0.0020071386014528184	0.0033006649093866064
16.2206	0.029637327306310253	0.006628024553271213	0.00788983618287684	0.006216381803089341	0.0068228420453091835	0.0054260011730429955	0.008243707753458512	0.00463647948434224	0.004608760855238936	0.003886298303098588	0.002597584137253333	0.0032189262857205735	0.002220502453411802	0.002438933948262582	0.0037119995273105066	0.0024611898896600144	0.0018953741499186348	0.003345339450901752
16.442800000000002	0.029329302598704896	0.006675188896426947	0.012674044021907103	0.006310762477148105	0.010591329994919754	0.005490273670422556	0.009715896058371165	0.004703013573793034	0.0045678805668147165	0.003933993769518318	0.003121044497470961	0.0032496910966104665	0.0036186044969635247	0.002464436773523247	-0.00034150431181035945	0.0024897377568923393	0.002868754221855526	0.0033851880507705205
16.665	0.016737707875563463	0.006794750291481396	0.015450294032525888	0.006372393161441856	0.009698576598975453	0.005551810934644243	0.002029650605510426	0.0047369299472721955	0.005650829368138419	0.003975677113263345	0.0043672999523741264	0.0032943534244661357	0.004129404843969854	0.0024825347529622388	0.003496222806616849	0.002513093708958739	0.002757328934141966	0.0034131506085870894
16.8872	0.02297290728987703	0.006850477470929328	0.018068554742443184	0.006438554703561739	0.01345086685646969	0.005608859609879468	0.00877479569531877	0.004806152313753281	0.006119761641580163	0.004034408853189485	0.0019979059562477784	0.003342727663252042	0.0023474933258746888	0.0025149372632932974	0.0024791629290246827	0.00255466056332117	0.002874295955153821	0.003458609684081744
17.1094	0.021502871849673068	0.006949484366604553	0.010740947357213343	0.006514885484503674	0.013116614000341316	0.005687682748745178	0.006069596988393465	0.004864037624433234	0.005491057610760199	0.004071603751318917	0.002158487186408036	0.0033699414033539626	0.0014051871402088452	0.0025452267793451304	0.0041194020791425305	0.0025783665680713832	0.004134890273922731	0.0035048550882542232
17.3316	0.021207100370322935	0.007023848110333464	0.009782384166262755	0.006613780855427294	0.015274659482404147	0.005726238228173602	0.006004809156363633	0.004920076036494016	0.0003628600876962209	0.0041232579242631365	0.00336121635564438	0.00341297678326002	0.004802071510872445	0.002577939800873958	0.0030807077163004263	0.002608948546018931	0.0025627947176188877	0.003541320494817915
17.5538	0.017859675766412737	0.007109951642403803	0.012767893424855787	0.006682547588604572	0.005437892009535094	0.005818841676767172	0.005090841486027356	0.004975478771836412	0.0036639658088472517	0.0041812399390144805	0.0017648182850681761	0.003459252634930265	0.0021420344017647865	0.002614761248012214	0.00550063742127816	0.0026351366919621947	0.002232994493250248	0.0035784377949347047
17.776	0.018786226087311637	0.007203562467636534	0.00915194540766507	0.006746999861597533	0.006029708921191801	0.005882784900021986	0.004161246854620397	0.005024625126833368	0.004624434907059032	0.004223317204542182	0.0026359325487326076	0.0035072620218709032	0.0025608853221323253	0.002648695703840801	0.002513961097462052	0.0026729881855378983	0.004718156404463997	0.003632909750700953
17.9982	0.019272514494593097	0.00731417445454297	0.0038253874511921505	0.006855577293670879	0.008294149567825525	0.005990636677861642	0.0075939025091079845	0.005113441601426317	0.005584223898681055	0.0042773261942181985	0.0018400250986414129	0.0035446356837828836	0.00033378616814501455	0.00267963559998154	0.003929469007267343	0.002713433407057349	0.002121910197601757	0.003679111866027852
18.2204	0.02304924029525425	0.007393676828686855	0.009798537327909983	0.00695883406875982	0.013184700005039154	0.006049556506135276	0.00033779635945094125	0.00517631117459206	0.004008398028450316	0.004343112686688915	0.005813381437862232	0.003594216130366971	0.004398570749589654	0.0027223512791486218	0.002235919792256203	0.002746902774278725	0.0014235940908499099	0.003719752449825712
18.442600000000002	0.022591925560218128	0.007484832255318822	0.01381821219452925	0.00706485956215916	0.01056775776014635	0.006121633658313569	0.007401469594665648	0.0052493999211868335	0.0037503717574441536	0.004400871595173779	0.004248745964022235	0.0036431493073153186	0.00498071431852459	0.002756653500978363	0.0005850740972647773	0.0027834339070718886	0.0029993794235650038	0.0037785512056908357
18.6648	0.024284391516219736	0.0075879855105374806	0.015848832839315933	0.0071395334789210235	0.008341304739025567	0.006230497651472212	0.007169971348566427	0.005321535892957753	0.005976859377251736	0.004460682378506531	0.003256420963719692	0.0036974392109784065	0.0032003006299137896	0.0027926969870939295	0.0015649125295296529	0.0028164795866336685	0.000969535593116024	0.003841405536560802
18.887	0.02662056942224301	0.007722958853265006	0.014087635070198851	0.007253205297574031	0.006997495962304785	0.006313816470633507	0.004651666707573256	0.005393747014729197	0.0028892118878488136	0.004522386018760128	0.002917138340995931	0.003751793376716534	0.003787352432095318	0.0028234346915947542	0.0031598887917418162	0.0028618426206428282	0.0015589737856628728	0.0038833986183638048
19.1092	0.020871190148776225	0.007815873733370025	0.016507619077910058	0.007351594786515305	0.007791460490022773	0.006396285610519469	0.0031831723395249313	0.005470011330437542	0.0025617983468798457	0.004603092609963015	0.0017923519830230724	0.003799852928473002	0.003610639925887644	0.0028681886223777607	0.0014113107645387232	0.002909751689147771	-0.0008650590202654681	0.0039502320126190245
19.331400000000002	0.02574607041932412	0.007931427160183186	0.0014989783734189704	0.007458574826703088	0.005893854053481409	0.006528039273468776	0.004284606759043939	0.005549640354964846	0.0052215567884872725	0.0046715522123265745	0.0007509180350123135	0.0038547518745519756	0.003324514053070815	0.0029161799275921143	0.0009718991698762977	0.002955619713854631	0.0031812907084470946	0.003993179191121853
19.5536	0.02150545005536044	0.00809787704393994	0.004455123017617132	0.0076187326434065394	0.00500674903508861	0.006579587530480789	0.004366270239104825	0.005642015199409517	0.005164616094957156	0.0047411948351959365	0.004286721720348493	0.003923755979989948	0.0028994202925420056	0.0029736091097521903	0.0018756447332899894	0.002998981593559694	0.001536097172884142	0.004065575018789306
19.7758	0.01893334783909434	0.00814628601428656	0.007943116630493637	0.0077140322897119	0.009836302800242004	0.006699010481838235	0.0072497284470611715	0.0057353439301875905	6.37332066985974e-05	0.004823936643195668	0.0013679338602192604	0.003983794812381249	0.0011752897945114468	0.0030125392141940916	-0.00033707073808939583	0.0030409173254313804	-0.00031708641096260277	0.004131023232446178
19.998	0.020536448890995818	0.008346016815532821	0.00908759595581024	0.007832592299085207	0.007567122751916546	0.0068161032138347845	0.0034819393262247402	0.005824481367846009	0.004191389372909886	0.004911098379817597	0.003841083775289387	0.004054468341804742	0.0033417879971719983	0.003073592125494725	0.0034927011082744493	0.0030979211581218355	0.001519301615404445	0.004196374724949919
20.220200000000002	0.018842177767925582	0.008477689562802865	0.009676694062757547	0.007994429062148124	0.007137069509976481	0.006936884458448742	0.008006755700799955	0.0059529071255649095	0.006504348565328743	0.004988791125469661	0.000867426862822375	0.004136144145784266	0.001800776018055748	0.003117847054830101	0.0017666312534164845	0.003139319568228832	0.0016103992057977718	0.004279967094559078
20.4424	0.019143864244663876	0.008625315308490695	0.008962978781516057	0.008118187565863147	0.010949924920133913	0.007064595130985242	0.0064266211284424455	0.0060228379115072625	0.0027455748904813377	0.005075730328361917	0.0006117290998435271	0.004205252174955877	0.0074648706355956666	0.0031960364040397975	0.0009642777460959987	0.003195796753444138	0.001484304898980149	0.004361119977544276
20.6646	0.01279848904145825	0.008789200617175325	0.008175346563204724	0.008306419251402923	0.0058075110109197265	0.007214320371982891	-0.0023634973439052415	0.00616512728263787	0.0015587857239805602	0.0051471140608917365	0.005599863469727811	0.00429071550911275	0.005310120210419027	0.0032321520527030653	0.0002872719720360765	0.003259572330225947	-0.0010658242917721246	0.004417241557176601
20.8868	0.024372794555433196	0.00899047349443869	0.008281609077271745	0.008441404914256516	0.008944840390374182	0.007366844445547487	-0.0024627615898424023	0.006264929569213886	0.003769859896243912	0.005273005763746828	0.003973082537186923	0.0043690275921376195	0.0013316702682897403	0.003294871248838495	0.0017978109320424855	0.00334070212017012	0.0025767068635479096	0.00451950147825435
21.109	0.015160519442635467	0.009154841475579857	0.004294278735090069	0.008605325495142577	0.00939255190178346	0.007464503861202718	0.006290308741099947	0.006376338157370583	0.003695125250978049	0.005371277948158824	0.00527872023642197	0.004453479000370127	0.005104376023012376	0.003353235567775309	0.00035340346702682684	0.003394527338427951	0.0018148032274936878	0.0046066100785382945
21.331200000000003	0.01899536542464695	0.009347085416712949	0.015775077152173814	0.008821910833386222	0.006996335912835058	0.0076456931242886664	0.001270942365845085	0.0065526509877685	0.011341303762734017	0.0055034097071504995	-0.0015313111029170566	0.004543494861985115	0.0020436683415657364	0.0034345285443881453	-0.00031203740714591316	0.003459073969202972	0.0028702915280637282	0.00470835452184643
21.5534	0.02176585168357164	0.00957944067256724	0.00016012968335918625	0.008965288563259885	0.007472114078731123	0.007813878578008105	0.0014521785958804187	0.0066724481647881025	0.00011180720850149893	0.005614837313005562	0.0005197605337805462	0.0046532172754918995	0.001717862404929803	0.003505597451039712	0.0007746836932945686	0.0035491583595703745	0.0032844877299470845	0.004812527598054522
21.7756	0.014690952638457802	0.009792131522985636	0.012544146218675925	0.009218515261525598	0.008987248856117784	0.00796806540664785	0.0036784450458664806	0.0068410822800905905	0.003259549287342501	0.005745776494467912	0.002921982327410777	0.004781000591689327	-0.0005039322593775996	0.0035888430794906237	-0.0005226814417403675	0.0036176112452208434	-0.0006995002975781274	0.004930853342532403
21.9978	0.021064269378800918	0.01000297684387885	0.013612169382023372	0.009403740283078037	0.005248237352675421	0.008167689804058558	0.005145256021553063	0.007014391182772359	0.0023038183274883156	0.0058512772161724335	0.0056404448871937565	0.004880609321491781	0.0006214075771552572	0.0036840769942660077	0.003495208596874294	0.003718030030232332	-0.001422233925748998	0.005059814241566842
22.220000000000002	0.02882057358211719	0.010228221608144223	0.008215138701946583	0.009611705585487025	0.00375625417929013	0.008388143383513737	9.54660747527024e-05	0.007165121384474342	0.002931292216256793	0.006044961162590931	0.001536243406076805	0.005005809161541211	0.0015175072247502652	0.003741243882913786	0.0019518397248542835	0.0038212949132307755	-0.0005182373604853127	0.005149957352691541
22.4422	0.020772788904239125	0.010521436407139123	0.0010954843887289825	0.009894603243976742	0.012562315724499552	0.008609150283054074	0.006088851444146459	0.007348468890576375	2.000575278940226e-05	0.006190287745284897	0.004594870359306602	0.005118119162658109	0.0030631412794097086	0.003874598057769936	-0.0005372540160462087	0.003919830430112197	0.0021434713294314067	0.005319774194574177
22.6644	0.023370604552264074	0.010839602862283932	0.0033003151414269963	0.01014793401687737	0.00739218426119291	0.008854402217218983	-0.0039143779782850425	0.0075708529169320185	0.005780838053768438	0.006385455436169125	0.0009766390843930603	0.005247616817592731	0.0007279330529950537	0.0039843270650758945	0.0014472554293477524	0.004031147227368786	-0.003266375877475754	0.00544243456937615
22.8866	0.010957114365342366	0.011155011464005557	0.01365546353567805	0.010503534070651688	0.005265119650084502	0.009161054661136614	-0.0006403850443442297	0.007790938366282775	0.010659615734942894	0.006558231438311181	0.00023163147599749404	0.0054112788627097156	0.004762772023812967	0.004091924433117858	0.002786911407224277	0.004144040366620279	0.0009574903289176974	0.005619648316376974
23.108800000000002	0.011072670777924608	0.01147168824139403	0.009714374422658895	0.010795272576404962	0.006065339074943651	0.009424872562589797	0.0023145444195179685	0.008026574887911567	-0.00170195860988512	0.006768660023277651	-0.00012234528530410705	0.005587781052289601	0.0020782348629091838	0.0042161532122694636	0.00563010409539764	0.00428101157812911	-0.00022558145869661106	0.00578131535985846
23.331	0.0158803962692136	0.011811371576162593	0.0007926470381213677	0.011222695574377689	0.01497075049255863	0.009698421710887103	0.008380465344743262	0.008333931726218673	-0.00539324679581145	0.006938058178176682	0.004642406726741063	0.005786492013695263	0.003789472890127798	0.00436027635078692	-0.0005095592629881269	0.0044189520666246184	-0.002325406679496956	0.006006954942558117
23.5532	0.022316135797917348	0.012294399171908678	0.0036480739494516765	0.011567841733378393	0.0038880139475567744	0.010089866245375511	-0.0016180668124609722	0.00860701497784909	0.002558730265412401	0.00722482234269468	0.0012808995600375663	0.00598419870554356	0.0013053735620081974	0.0045460179207164365	-0.0012235518896260306	0.00458661104631697	-0.0019536385217529136	0.006218046393158791
23.7754	0.018400536434385224	0.012844709334706049	0.008122353475781975	0.01202492814514156	-0.0003205087214116759	0.010452112043100112	0.0032742018125297926	0.008899820973554285	-0.0070167121741237575	0.007517459069924068	-0.002307812426662032	0.006220531066008158	0.0001272692721371999	0.004686682853862856	-0.003886684599667639	0.004757237752236317	0.002209360294447637	0.00646794004529719
23.997600000000002	0.009612559937711559	0.013242336377764292	0.005722282870773957	0.012449117060960043	0.0049185527195963604	0.010854470658350414	0.011512221597943274	0.009324144771649034	-0.0029072851180496012	0.0077974724253083195	-0.0022439456142215298	0.00647935981520524	0.0008130636791403903	0.0048926117365121445	0.006583065463024535	0.004933366124514037	-0.00293788236935167	0.006708924117951577
24.2198	0.018927211786477435	0.013858131346210579	0.0023405848355836432	0.013051392342785802	0.008838692428162397	0.011397766654035194	-0.005032977881511575	0.009709797811696542	0.003522431326154615	0.008159805636881156	-0.00038340723225111385	0.00677118902328476	0.0015184195567376007	0.005152758436376913	0.003185399448661259	0.005147273303204909	0.002170905521160033	0.006994982480412945
24.442	0.017411226659086336	0.014545750782362145	0.012094500649908657	0.013760662283116376	0.011433632318844266	0.011942459830526223	0.008695413137339595	0.010199361014553146	0.005363951840588198	0.008541194065482255	-0.0014001174429722045	0.007087831201298827	0.002482920924522317	0.005345588700423526	-0.0015919516724187733	0.0054205633643971095	-0.0006193271377264229	0.007338944005646534
24.6642	0.01639277181422799	0.015480015916189875	0.01569739028112576	0.014521774028507595	-8.429251222958484e-05	0.012544972590876842	0.007001585802270137	0.01073022133453874	-0.010133167769328495	0.00902393921587551	0.0016893755701564487	0.007466915772815709	0.002638083159405529	0.005668661403613809	0.002534723499554391	0.005706763855910518	0.002201848671457271	0.007737031360136626
24.886400000000002	0.03432066330983924	0.016344261030249784	0.021256012109652406	0.015391025762923113	0.0062223650157359365	0.013366532854555444	-0.0007421248130546761	0.011389723144944882	-0.0005567623259352836	0.009617480739653482	0.005142684844388656	0.007938564678757379	-0.001344742348373932	0.00598548609756378	0.0027237762189645095	0.006072848982858106	0.0007702858909853526	0.00825413923075773
25.108600000000003	0.02340025373216921	0.01734808820168215	0.01584088575103003	0.016440841655662473	0.0034184224687973186	0.014210789637791838	0.004325507990406315	0.01212853007604918	0.0023249638785423766	0.010214687129797832	-0.004342499608419294	0.008518804538193425	0.0033678572896015885	0.006439781654358384	0.002449551488140989	0.006520903591374155	0.009690108819804607	0.00877368440841523
25.3308	0.010243176951658767	0.018801845155773392	0.0018512561381751618	0.01784856572859112	0.01728931621669778	0.015421720613294053	-0.009683502276244952	0.013220417827974977	0.001795505436314071	0.01112244047656502	0.003359594155527662	0.009269846920909604	-0.005386768944751205	0.006968386376825092	-0.00127266825172143	0.0070541076118360605	-0.0007515199265642356	0.009606486782796728
25.553	0.015704200912144896	0.02085477540913721	-0.0015174427820765833	0.01953936866043862	0.00850915424088142	0.0171037868708824	-0.008490815225813068	0.01452166408563378	-0.001568754975948932	0.012129144598029397	0.007930842989076316	0.010085184048610417	9.31638585975204e-05	0.007670611177482734	0.0001498805773742495	0.0076882189721792825	0.00029918852061721675	0.010465371003861662
25.7752	0.016176652254741065	0.02309541879313525	-0.0026051104236670913	0.02182721363961631	0.018526080373493015	0.01915082531882129	0.012305349466125149	0.01632318413914565	0.005537735019609478	0.013683815420560954	0.0058702373057133335	0.0112429064597339	-0.0001352234606232474	0.008535038694939592	-0.004076895515096718	0.008633774913081994	-0.002816052936770199	0.011620922027563945

## Sheet: Figure 4
c = 70 mg/ml
q	Gamma(q)	dGamma(q)	D(q)	dD(q)
0.22499999999999998	0.137254081747197	0.0041234274369979585	2.711191738216237	0.08145041850860167
0.275	0.18524024531326697	0.005243091532550486	2.4494577892663396	0.06933013596760974
0.325	0.24899621019806678	0.007806017577383836	2.3573605699225255	0.07390312499298306
0.375	0.3165123203428959	0.012309283595943141	2.2507542779939262	0.087532683348929
0.42500000000000004	0.4248078658395705	0.0227234011149766	2.3518774579353376	0.12580429683032024
c = 180 mg/ml
q	Gamma(q)	dGamma(q)	D(q)	dD(q)
0.22499999999999998	0.09169898280157618	0.00145607101438623	1.8113379318829868	0.02876189658046874
0.275	0.13015294029052124	0.0018758216138722715	1.7210306154118509	0.024804252745418465
0.325	0.16131302036541645	0.0021846632993705985	1.5272238614477294	0.020683202834277856
0.375	0.19389169158012462	0.0027141952494077076	1.3787853623475528	0.019300943995788144
0.42500000000000004	0.23291016034643014	0.0038589131525031896	1.2894680157587826	0.021364225065761598
0.475	0.28824819840000454	0.006215721358586627	1.2775543419390785	0.027548903528361778
0.525	0.36106590500323266	0.010121352771962798	1.3099896780162636	0.036721461304173426
0.5750000000000001	0.46857957551781515	0.018313623884894804	1.4172539146096486	0.05539092290327349
c = 400 mg/ml
q	Gamma(q)	dGamma(q)	D(q)	dD(q)
0.22499999999999998	0.03761253718798619	0.000814033435005513	0.7429636975404682	0.01607967279023236
0.275	0.052765322042563	0.000983769237499728	0.6977232666785188	0.01300851884297161
0.325	0.07058764210419852	0.0011906554093129523	0.6682853690338321	0.011272477247933274
0.375	0.08454030999621366	0.0013685799672320774	0.6011755377508528	0.009732124211428108
0.42500000000000004	0.09413994046769392	0.001557057331854231	0.5211899818280631	0.008620386612341761
0.475	0.11556115908899549	0.002143937295348851	0.5121824225551047	0.00950221515944089
0.525	0.1355984813727944	0.002881033215062769	0.49196727935707707	0.010452728217914811
0.5750000000000001	0.1799811638922609	0.004963221812434547	0.5443664692393524	0.015011634971446645
0.625	0.232564044724602	0.00942614355534894	0.595363954494981	0.024130927501693284
c = 730 mg/ml
q	Gamma(q)	dGamma(q)	D(q)	dD(q)
0.22499999999999998	0.015112078076695182	0.0007301177375637009	0.298510184231016	0.01442207876669039
0.275	0.029741071573832892	0.0011831768216834042	0.39327036791845144	0.015645313344573933
0.325	0.03438435420833863	0.0013154217536034687	0.32553234753456683	0.012453697075535796
0.375	0.046258993307886936	0.0017552398896022066	0.3289528413005293	0.012481705881615691
0.42500000000000004	0.05345063476113284	0.0020889521763379163	0.2959204692657873	0.011565133156196075
0.475	0.056187300218568444	0.0022940452854398217	0.24902958545625903	0.010167513730481206
0.525	0.05811025169254091	0.0024885036389378015	0.21083084514300554	0.009028584631066856
0.5750000000000001	0.06392425418093992	0.002992151140849289	0.1933436799423513	0.009049984546992176
0.625	0.07272230744072755	0.003880518135485738	0.1861691070482625	0.009934126426843489

## Sheet: Figure 5
Panel A
c = 70 mg/ml
q	D(q)S(q)/D0	dD(q)S(q)/D0
0.22499999999999998	0.7843240108828096	0.02356289230018844
0.275	0.8104811081330072	0.022940083177702214
0.325	0.8447184275458813	0.026481876523815374
0.375	0.8216350195231998	0.03195369601004017
0.42500000000000004	0.8386739761244343	0.0448615166917953
c = 180 mg/ml
q
0.22499999999999998	0.3334895555944074	0.005295418342341909
0.275	0.38466512554516863	0.005543963547729917
0.325	0.4195748582254222	0.0056823050738700085
0.375	0.4580940680749391	0.006412635493651571
0.42500000000000004	0.47941847920196745	0.007943123959014118
0.475	0.4810533151840526	0.010373328896436126
0.525	0.46538785871832256	0.013045692292198994
0.5750000000000001	0.47666115236567824	0.01862947836622827
c = 400 mg/ml
q
0.22499999999999998	0.09707206236650259	0.00210089268842287
0.275	0.10534103101764566	0.0019640032837868523
0.325	0.12407934077750567	0.002092940547052712
0.375	0.14608625898721753	0.002364915950115836
0.42500000000000004	0.17190844295563795	0.0028433340852130435
0.475	0.21250234588348427	0.00394242934460241
0.525	0.21172504900534592	0.004498478835970049
0.5750000000000001	0.21206851953831696	0.005848073649158878
0.625	0.20672890912335787	0.008379009647622095
c = 730 mg/ml
q
0.22499999999999998	0.0024641666436632653	0.00019095134813949626
0.275	0.0037250300604582134	0.0002568792400050758
0.325	0.0036984220343890192	0.00024939986743149087
0.375	0.004843272599880228	0.00032508762038496725
0.42500000000000004	0.006212535708097933	0.0004240653327783851
0.475	0.008143031025955252	0.0005700631619854749
0.525	0.00998862488153772	0.0007191965355311222
0.5750000000000001	0.009816167132411378	0.0007458862141064642
0.625	0.007951996660411263	0.00065634581206494
Panel B
phi_h	Ds/D0	dDs/D0
0.051642535813120005	0.8541444051353967	0.012207603751809838
0.13279509209088	0.48856746016056257	0.006661649104851727
0.2951002046464	0.1856192095764665	0.0027364564230200404
0.5385578734796801	0.0068643759866272	0.00032085032093487684

## Sheet: Figure 6
t	ln(f) c=70 mg/ml	dln(f) c=70 mg/ml			t	ln(f) c=180 mg/ml	dln(f) c=180 mg/ml			t	ln(f) c=400 mg/ml	dln(f) c=400 mg/ml			t	ln(f) c=730 mg/ml	dln(f) c=730 mg/ml
0.2222	-0.00186885201607895	0.03509349567669148			0.2222	-0.008066095967865288	0.022636335462416765			0.2222	-0.03280021079086322	0.019639311419735534			0.2222	-0.11800799519664561	0.049105516298919696
0.4444	-0.02375491929639371	0.036663935944578244			0.4444	-0.045740751426878695	0.024419208362365448			0.4444	-0.08352825959875762	0.021784681411531337			0.4444	-0.16239678837118965	0.053722193583246466
0.6666000000000001	-0.08559574362315076	0.04177337069740977			0.6666000000000001	-0.0648607156623287	0.025531279918713696			0.6666000000000001	-0.14380831372549724	0.024662975678352766			0.6666000000000001	-0.231313798346399	0.06204188691887335
0.8888	-0.0859446816417821	0.04201645682352643			0.8888	-0.10309393205925403	0.027667880963727035			0.8888	-0.1648017127129117	0.025789624099753085			0.8888	-0.29121647228747305	0.07002147594464836
1.111	-0.12509565563941394	0.04552828138680506			1.111	-0.10522529387546653	0.027891313145077645			1.111	-0.23850976236985258	0.02999501936488912			1.111	-0.31400700146345434	0.07364628778082201
1.3332000000000002	-0.10402753968101287	0.04393011351419062			1.3332000000000002	-0.15076709410269204	0.03064870147442394			1.3332000000000002	-0.26276866357263945	0.03151295142423505			1.3332000000000002	-0.4751961503564485	0.1017768132581197
1.5554000000000001	-0.1594683435584368	0.04932534131334591			1.5554000000000001	-0.15971605811007522	0.03132524104983507			1.5554000000000001	-0.33143331446339774	0.0363184547042449			1.5554000000000001	-0.47764560670567574	0.10266268497192595
1.7776	-0.13360330056379063	0.046859838447145724			1.7776	-0.1873573211756008	0.03330603930987804			1.7776	-0.3787302862295797	0.040060826887450524			1.7776	-0.5563611421205268	0.12051848512533736
1.9998	-0.10900123825375646	0.04486428296463992			1.9998	-0.18739089765869993	0.03339494551331426			1.9998	-0.4019358607227527	0.042142353557128066			1.9998	-0.681428806740015	0.15507028846634313
2.222	-0.20707168535526208	0.054840346783462196			2.222	-0.2229682470149728	0.03600166036964884			2.222	-0.4457279253229203	0.04620216379298271			2.222	-0.7277947324957513	0.17138246512593586
2.5553	-0.19178870343768945	0.03781459271632008			2.4442	-0.2689445565924124	0.039568245375152744			2.4442	-0.48573838987928153	0.050213037731977286			2.4442	-0.8827956196116175	0.2336815166006279
2.8886000000000003	-0.2197585178651725	0.056856837776873156			2.7775000000000003	-0.3024373575975383	0.030245753276049503			2.6664000000000003	-0.5913585024925881	0.06227791607148213			2.6664000000000003	-0.8788462691559605	0.23317076933520228
3.2219	-0.24071783949804473	0.0422688995734641			3.1108000000000002	-0.3256959774026762	0.044913045964397845			2.8886000000000003	-0.5447910636024926	0.056936153068930406			2.8886000000000003	-0.8815404467246376	0.23568929368708127
3.6663	-0.26054958422758806	0.04448725875877791			3.4441	-0.3326060887869519	0.03245983234150247			3.1108000000000002	-0.5977506637225872	0.06359003790994758			3.1108000000000002	-1.1022904137670186	0.3678899290438491
4.1107	-0.31578194920227526	0.05008971009403848			3.8885	-0.41055368948389326	0.03826604622410543			3.333	-0.792907403802974	0.09433973095930848			3.333	-1.053989483451038	0.3356469424432023
4.6662	-0.312417735733506	0.04117155895929307			4.3329	-0.45164912008235397	0.04184528246291163			3.5552	-0.7147451691069077	0.08105530949983474			3.5552	-1.261356632663915	0.5093892237995062
5.2217	-0.3602995031410041	0.05598160509173069			4.7773	-0.4528699547460597	0.04255572580512803			3.7774	-0.7266093279103987	0.08353543937711491			3.7774	-0.9785462567671294	0.29147704755410697
5.777200000000001	-0.4121500198657305	0.05209269759773296			5.2217	-0.5016351717821502	0.047209834266286756			3.9996	-0.7608514262511648	0.08972774633805973			3.9996	-1.3264458210690708	0.5880395045425615
6.554900000000001	-0.43585957303679895	0.04763615483817221			5.777200000000001	-0.5741639731282592	0.04515100531914161			4.2218	-0.9077085317245984	0.12099256597925323			4.6662	-1.1895205265718698	0.45205533279881305
7.443700000000001	-0.4795033360269045	0.053474722342295056			6.4438	-0.6042475445367956	0.04909757115714269			4.444	-0.8945943905208777	0.11850659309051946
8.3325	-0.5065536596828577	0.05799771504147688			7.110399999999999	-0.6605381219268883	0.055852405326002115			4.6662	-0.9513450341955122	0.13309500188660467
9.3324	-0.6339495798434759	0.06825958889619581			7.888100000000001	-0.7718769789069	0.061512374120986674			4.8884	-0.8625903535998136	0.11223738762129741
10.554499999999999	-0.6806871403621021	0.07204979865578369			8.7769	-0.7808445204416108	0.06480379118622602			5.1106	-0.9053095765446822	0.12248726861115017
11.887700000000002	-0.6785501282629395	0.07413027785692605			9.7768	-0.9332871875902032	0.08138838474287224			5.443900000000001	-1.0826218392082911	0.12576708196359498
13.331999999999999	-0.7388533911946796	0.08837520225081666			10.8878	-0.9154175409453303	0.08280377127268866			5.777200000000001	-1.0829888768147022	0.17761044872339313
14.998500000000002	-0.763105197275121	0.09004804131297936			11.998800000000003	-1.0552570474668657	0.11003276718298777			6.2216000000000005	-1.2028400702558746	0.22779691734850036
16.914975000000002	-0.861638874954203	0.12221375977795453			13.585942857142856	-1.106841921431176	0.11280454460431438			6.5549	-1.212565736035229	0.16735897337772382
19.19808	-0.9271772969079557	0.14403505441994258			15.628066666666669	-1.0924185967779765	0.1289564825662379
23.0078	-0.8767076519589777	0.18165295330837553			20.470175	-1.1383190905483291	0.16672680599429704
Panel b
t	ln(f(q=0.225,t))	d(ln(f(q=0.225,t)))	ln(f(q=0.275,t))	d(ln(f(q=0.275,t)))	ln(f(q=0.325,t))	d(ln(f(q=0.325,t)))	ln(f(q=0.375,t))	d(ln(f(q=0.375,t)))	ln(f(q=0.425,t))	d(ln(f(q=0.425,t)))	ln(f(q=0.475,t))	d(ln(f(q=0.475,t)))	ln(f(q=0.525,t))	d(ln(f(q=0.525,t)))	ln(f(q=0.575,t))	d(ln(f(q=0.575,t)))	ln(f(q=0.625,t))	d(ln(f(q=0.625,t)))
0.2222	-0.004542039771048062	0.03940629684698593	-0.08817769507327237	0.04677380406980617	0.004400946291034275	0.0363279125230788	-0.021724790923382715	0.03509349567669148	-0.021090019323118256	0.03165884172613794	-0.05386256437470736	0.030108109732705054	-0.0584477325301673	0.024676997226326058	-0.05379653649691369	0.026533842981032212	-0.08368084186305819	0.04093355669535773
0.4444	-0.00663652338878751	0.03970536004409722	-0.06742332260292752	0.04499315558863726	-0.022326917430027515	0.03837149899628547	-0.04361085820369751	0.036663935944578244	-0.05250073070745596	0.03377578250735652	-0.06046230852685543	0.03056483448119671	-0.07755580002518486	0.0257262157186427	-0.10921611181978548	0.029769174072869203	-0.0905919333383079	0.04164878913252657
0.6666000000000001	-0.005194949609686436	0.03977127901944112	-0.01261144694371905	0.04057011538495077	-0.0484989260053549	0.04057136945326008	-0.10545168253045442	0.04177337069740977	-0.08022518236039099	0.035897423625220394	-0.07646936305541037	0.03166413661340388	-0.09671309369670252	0.026787547083696853	-0.12866331885066634	0.031028947420450842	-0.1092898566237523	0.043453966737267403
0.8888	-0.03849516597632843	0.04268041328911594	-0.08720872491029855	0.04717109636377519	-0.0710233813614764	0.04258665820642609	-0.10580062054908586	0.04201645682352643	-0.10116070322103313	0.03753270868899537	-0.10353756662316368	0.03372700312885861	-0.12545365605797584	0.02849553305338355	-0.12732308046094012	0.031140261754302605	-0.1959902535103996	0.0517893629941105
1.111	-0.0571309812490744	0.04435611115514231	-0.1373825423517069	0.052420129151223724	-0.055728356625739904	0.04152087294866326	-0.1449515945467177	0.04552828138680505	-0.11767937555630503	0.03892729562995884	-0.14100460782220559	0.0363351557322589	-0.14264062466366273	0.02958550475048845	-0.16814623743965243	0.03385022627621473	-0.19830746569379432	0.052389414568107584
1.3332000000000002	-0.017174375574994585	0.041219063880015595	-0.08632069098645104	0.047544800661502434	-0.06222269013266836	0.042279561364179194	-0.12388347858831657	0.043930113514190613	-0.12077509281077711	0.03925331237146467	-0.16313403556784248	0.03814807025348732	-0.1964448802598655	0.03307816708591279	-0.1518214626763463	0.032917692879215414	-0.20154162688353194	0.05284138016547792
1.5554000000000001	-0.041565206886191836	0.043471289141367116	-0.1686351281114747	0.056178285533380216	-0.09484786837702645	0.04519337457192043	-0.1793242824657405	0.04932534131334592	-0.16502544726807014	0.0431649496768072	-0.16254572346184903	0.038255616338502614	-0.21467344414447725	0.03445739430638177	-0.20098966134906238	0.03643823681787546	-0.23720491655950526	0.056975287333388025
1.7776	-0.05225106613130343	0.04454765736912555	-0.20224585485642507	0.06023967880510639	-0.09539474317461487	0.04546158603747157	-0.1534592394710943	0.04685983844714572	-0.19753297883054893	0.04619209946256721	-0.17604950672946706	0.03943690211658065	-0.22084366588020543	0.03501631814505382	-0.23242937275738973	0.03889703208834587	-0.23931608776303542	0.05755537350402979
1.9998	-0.058243203604139676	0.04521577072120829	-0.17227328988700036	0.05708595294086647	-0.14318174641226122	0.05020669075275435	-0.1288571771610603	0.04486428296463992	-0.1654355295140429	0.04346266746734292	-0.23817047848852227	0.04481321795932837	-0.25668627730601773	0.03786358798492649	-0.24257408668559471	0.03989266871067855	-0.26317944102514707	0.06051156274497416
2.3331	-0.10244157972985286	0.03521640389976016	-0.12970843179491434	0.03729252834560714	-0.20481629829405323	0.04039978694757681	-0.2236887797605081	0.03860162985823702	-0.22374759515739384	0.034763793882434814	-0.25857163182451964	0.03325080194358143	-0.258475780461571	0.02696323449146648	-0.295398452138507	0.03158004097745854	-0.3645455786557945	0.052702804902953766
2.6664000000000003	-0.09808550290716031	0.0496537255206882	-0.14303541494943756	0.05446958639076681	-0.1778772326058175	0.054568168025070286	-0.20338203003986063	0.052653170434457615	-0.2590540687779252	0.053123759926748816	-0.27219634069112003	0.04853415928591724	-0.2743783506127024	0.039696307020037215	-0.3082477249091573	0.046143150340275677	-0.31586261017434825	0.067989936675119
2.9997000000000003	-0.0713876797403346	0.033498852016117076	-0.17760502766694503	0.04158018077173999	-0.21227146644225264	0.04156577113658898	-0.24602103563147842	0.04081071449988876	-0.28035438302732013	0.039412565765490015	-0.30060754334154444	0.036620828490503375	-0.32410216582080564	0.031214391373728303	-0.3296668550352496	0.03426264051153088	-0.3549960431348465	0.05243726265609015
3.4441	-0.13308315229815693	0.03823028972093167	-0.17784214551017027	0.04197607856813897	-0.21032839296118133	0.04177279885654898	-0.25986947439911734	0.04237294296206192	-0.34275832007370516	0.045116729531830685	-0.36000131008522174	0.041579985062121384	-0.3419986369624224	0.03260052817284906	-0.41604496286631715	0.04108247741431869	-0.4262894468085294	0.060999525332977415
3.8885	-0.10649176925301339	0.036586861760297434	-0.18883558288869046	0.04325139319154893	-0.25877291837874944	0.046399896554954204	-0.32091066230915893	0.04827107518868331	-0.3716120426201703	0.04819421879199631	-0.3608746342263819	0.042070966013340386	-0.42650883897228997	0.03897859181062737	-0.3745334105431246	0.03809726375210868	-0.42156840533460005	0.060971607504395835
4.3329	-0.14513699154625667	0.039887085784484584	-0.23624707115045196	0.0480712506468667	-0.27591592216740696	0.04846992844431533	-0.3213832751723284	0.04887386574982842	-0.36948490313618787	0.04846721699792793	-0.394832066935249	0.04548248520139522	-0.42082373883921026	0.03887656270745803	-0.4143950701285342	0.04175884047179847	-0.532075329736916	0.07681687585622018
4.8884	-0.140929813211719	0.03274126224741218	-0.30982315988225545	0.045927825108450566	-0.29762700688499055	0.04185770471727517	-0.35922663543088995	0.04347193470994146	-0.4131174065531893	0.04372965546146004	-0.39411203806970724	0.03749096126184577	-0.4213486575668754	0.03218456947635357	-0.478630441572247	0.0391965395854653	-0.5408588484458303	0.06466395847863243
5.555000000000001	-0.15950897316294563	0.034507913063384375	-0.28328453954335325	0.044299864411185455	-0.309212954297911	0.04349256481325896	-0.42473579421433333	0.05029003891887404	-0.49585419432171274	0.052270401095314466	-0.47165717894707626	0.04448624236297066	-0.4871495232917678	0.03729652455822885	-0.5253237046247791	0.043714018467576894	-0.5934857002065316	0.07284138465883264
6.2216	-0.19565439515198296	0.037625852453914865	-0.3362214201668699	0.049921798428510855	-0.37669044011160313	0.050528248418289644	-0.47262773280740383	0.0562452560717953	-0.5149190825286022	0.055170128183760686	-0.5609436658996011	0.05396560756170367	-0.5429720468709727	0.04232474977879092	-0.5875922265337904	0.05020971990826225	-0.6355888293542048	0.08059884605044426
6.9993	-0.21043188963345374	0.034199150991108755	-0.33591500424353365	0.044116603471527883	-0.43484917820392205	0.05005123198082779	-0.4639411147806415	0.048760813027037754	-0.5570657039732366	0.05297644477246474	-0.5641127441396213	0.04789317944708434	-0.5794961236186214	0.04019111586755056	-0.636917069587662	0.0489435399634003	-0.6731792591090944	0.07666534005774968
7.999200000000002	-0.21534252402075596	0.03167989506529263	-0.3604928887095066	0.04253476453879551	-0.4765755724688418	0.05000649416320231	-0.5180616441321088	0.04986351189862902	-0.6078118205533766	0.05384530663826626	-0.611169250172263	0.04830121114931772	-0.6476668547364809	0.04227269821941818	-0.6783733600624929	0.048813478079500504	-0.7625166430160586	0.08414266351845963
9.1102	-0.2605168612538053	0.035717761875488994	-0.41871332933941063	0.04919938145954774	-0.4811368208576803	0.051961666808270295	-0.6387685469766304	0.06543128915176247	-0.6392253998994407	0.05907397525194215	-0.7092737464569944	0.060591595017932334	-0.6463668576984903	0.043454183293746666	-0.7407754469491322	0.05708755634219922	-0.866888674472289	0.10683161426960147
10.332299999999998	-0.29371672496485135	0.036148286463834146	-0.45855223396222666	0.05040605980398873	-0.5050673481371256	0.051631972440536224	-0.6950638872435891	0.06926347382557305	-0.7485354082597383	0.0696387998863961	-0.8085722461165212	0.0700315058679858	-0.787580991168747	0.05454150474968431	-0.8168124320138145	0.06283116880527458	-0.8451028243581067	0.09685042557612034
11.665500000000002	-0.31330030346507237	0.03921344872990955	-0.4973559256930531	0.056844014478168364	-0.5005546398148657	0.053373098532277945	-0.7236347490387589	0.0766279526292136	-0.8083184593052374	0.08190790444075959	-0.7769163812938208	0.06858511001761013	-0.8455173106292507	0.06394308604895829	-0.9178314267987618	0.08030227852847056	-1.0538023785844346	0.1532738480809186
13.109799999999998	-0.3443428077114382	0.040710154855646434	-0.5436002182884296	0.060848606225084735	-0.6408549363289606	0.0689264003105986	-0.7796373173750079	0.08363726352188133	-0.890634313036075	0.09397112568427637	-0.9143005688050513	0.08805716856823916	-0.9167511220527933	0.07188099455319957	-1.0531944634131958	0.10256991455060598	-0.9223068057748819	0.11493525074463615
14.7763	-0.3505702525119938	0.04124781254650962	-0.6076223069060677	0.06918359082343245	-0.7285429597476306	0.0820808355312183	-0.8347925606313213	0.09341259313831136	-0.9625683567570198	0.10871710288321346	-1.0039279584304748	0.10528813829227053	-1.0262955246431078	0.08959204487148847	-1.1165086343279598	0.11654590747651815	-1.2528198038711311	0.2229550347017896
16.7761	-0.43611840213740133	0.04806713814187458	-0.6967145299095308	0.0811421969815974	-0.7751964882710145	0.08864076853281197	-1.0009925428808024	0.12793063985766406	-1.1391914948907274	0.15228994013530336	-1.2221724811635137	0.16022338725202187	-1.1868280205017578	0.12128137665966289	-1.1757814280095984	0.12899307438528046	-1.2292027265469352	0.2091424819719202
Panel c
q	Dshort	dDshort	Dlong	dDlong
0.22499999999999998	3.1663278556780035	0.8000002528930551	0.35674543405500464	0.027926622072228378
0.275	5.999999999999999	1.689115084524998	0.42975690372459635	0.02944549975284273
0.325	3.6487005525806198	0.8286425886375943	0.36175744877427407	0.0207908344703435
0.375	3.6118119714433123	0.7502736153658813	0.35766434686956067	0.019488568368685122
0.42500000000000004	2.8909257320934603	0.5084947939491503	0.31903667128656826	0.017277585344927335
0.475	2.6990503908429657	0.4374067848311482	0.2606415158521935	0.01500187696901554
0.525	3.0301587092305167	0.5220605961266178	0.21023142207571405	0.01361478979673346
0.5750000000000001	2.344310408676539	0.40023900668980267	0.19136272891005676	0.013681036627098835
0.625	2.5301832022956896	0.5665594816076607	0.17730205389899673	0.015136879258379397
Panel d
	t	ln(f(q=0.225,t))/D1q^2	d(ln(f(q=0.225,t)))/D1q^2			t	ln(f(q=0.275,t))/D1q^2	d(ln(f(q=0.275,t)))/D1q^2			t	ln(f(q=0.325,t))/D1q^2	d(ln(f(q=0.325,t)))/D1q^2			t	ln(f(q=0.375,t))/D1q^2	d(ln(f(q=0.375,t)))/D1q^2			t	ln(f(q=0.425,t))/D1q^2	d(ln(f(q=0.425,t)))/D1q^2			t	ln(f(q=0.475,t))/D1q^2	d(ln(f(q=0.475,t)))/D1q^2			t	ln(f(q=0.525,t))/D1q^2	d(ln(f(q=0.525,t)))/D1q^2			t	ln(f(q=0.575,t))/D1q^2	d(ln(f(q=0.575,t)))/D1q^2			t	ln(f(q=0.625,t))/D1q^2	d(ln(f(q=0.625,t)))/D1q^2
	0.2222	-1.7273327438347632	0.9969786005073119			0.2222	-1.5259734642141953	0.8009642628512623			0.2222	0.043061622785443725	0.4446615716209609			0.2222	-0.2959705145544367	0.4604152294246878			0.2222	-0.24267254691958665	0.35113383706784007			0.2222	-0.5429885378914773	0.29935849915254176			0.2222	-0.5606808603859498	0.2338771528233217			0.2222	-0.5337835795470222	0.26000509216956547			0.2222	-0.6985778849241421	0.3391044981586963
	0.4444	-1.780340766500083	1.0052137422073635			0.4444	-1.1705713117221512	0.7704720711965459			0.4444	-0.2840932579341082	0.4696755157153848			0.4444	-0.583108586546594	0.48101889407235326			0.4444	-0.5910543262917287	0.3746132032993901			0.4444	-0.6086083832327376	0.3038996156971571			0.4444	-0.7417782759549303	0.24382115984419245			0.4444	-1.0768399246125304	0.2917080972462698			0.4444	-0.7558312094736123	0.34502967437726983
	0.6666000000000001	-1.743853061512175	1.0064210913928264			0.6666000000000001	-0.2319614540045228	0.6947310189823611			0.6666000000000001	-0.6044443504497887	0.49660240985331283			0.6666000000000001	-1.3944400532812289	0.5480530133184981			0.6666000000000001	-0.8985511442015138	0.39814470179958245			0.6666000000000001	-0.7677631047367568	0.31482974181049656			0.6666000000000001	-0.9233422344301917	0.25387996706390337			0.6666000000000001	-1.267403080508169	0.30405261460792277			0.6666000000000001	-0.9107297915711577	0.35998424698621145
	0.8888	-2.5911109700135717	1.0919756612000353			0.8888	-1.5093806193997614	0.807767577991089			0.8888	-0.8801485961092724	0.5212699836833133			0.8888	-1.3990180063977604	0.5512422240929691			0.8888	-1.1307507247926707	0.4162819389136291			0.8888	-1.0368964667025538	0.3353403826146172			0.8888	-1.1957319759350755	0.27006746718755503			0.8888	-1.2542700863052925	0.3051433836176592			0.8888	-1.6289789971121151	0.42903689212201085
	1.111	-3.0694573157089566	1.1422901373251748			1.111	-2.3685674121056697	0.897653097479866			1.111	-0.6929341578270456	0.508224539703393			1.111	-1.9126660294213553	0.5973162181714529			1.111	-1.3139622538348597	0.43174955039294977			1.111	-1.4094232483771998	0.36127268643064153			1.111	-1.3586221058117218	0.28039771421230014			1.111	-1.6542961473809665	0.33169832237265606			1.111	-1.6481754006991585	0.43400787935832613
	1.3332000000000002	-2.04757772300207	1.04708822781577			1.3332000000000002	-1.4941737434283309	0.8141669674208373			1.3332000000000002	-0.7724262162266814	0.5175110513629773			1.3332000000000002	-1.636259212275015	0.5763487763837241			1.3332000000000002	-1.3482974037889561	0.4353654599825536			1.3332000000000002	-1.6294514180580888	0.3792981079859929			1.3332000000000002	-1.8685539258466854	0.31349955052125184			1.3332000000000002	-1.4943297011328662	0.322560428852621			1.3332000000000002	-1.6749680543493777	0.4377520828787266
	1.5554000000000001	-2.6696992550753884	1.1133865880158975			1.5554000000000001	-2.9037431330692596	0.9620085420749078			1.5554000000000001	-1.1717655127891793	0.5531767604658885			1.5554000000000001	-2.363624495912664	0.6471324072830649			1.5554000000000001	-1.8390859451578927	0.47875012415075174			1.5554000000000001	-1.6236019565459907	0.3803674157202124			1.5554000000000001	-2.041315813457665	0.3265712274542776			1.5554000000000001	-1.9761288146969944	0.3570582342369619			1.5554000000000001	-1.9704122552592556	0.4719984721197516
	1.7776	-2.943895706326562	1.1452293154208808			1.7776	-3.479300146370702	1.0315566776762446			1.7776	-1.1784593795733251	0.5564597272954018			1.7776	-2.0242835589432806	0.6147858129669354			1.7776	-2.199632751951306	0.5123247801298877			1.7776	-1.7578671870026275	0.39211268769959395			1.7776	-2.099794317896657	0.331868448782902			1.7776	-2.2842065050771714	0.38115196583029926			1.7776	-1.9879017604304825	0.4768040606311106
	1.9998	-3.098105773030084	1.1648936713908447			1.9998	-2.966043765284647	0.9775516258674155			1.9998	-1.7633827205224761	0.6145408438160176			1.9998	-1.701512517062773	0.5886047752107608			1.9998	-1.843634240189892	0.48205216504847215			1.9998	-2.3755227302029276	0.4455682468809369			1.9998	-2.439493991772646	0.3588535538733514			1.9998	-2.383614543400996	0.3909082077716592			1.9998	-2.1855921417613042	0.5012939205392838
	2.3331	-4.246208938762902	0.9226036268526375			2.3331	-2.2371543609887037	0.6386049428782928			2.3331	-2.517803076729297	0.49450220256528565			2.3331	-2.94567224597046	0.5064408068972012			2.3331	-2.490383718071036	0.3855714129584468			2.3331	-2.578367036865297	0.330605616022333			2.3331	-2.4564540740367304	0.25554505096123564			2.3331	-2.9012404303937505	0.3094527796419237			2.3331	-3.0253362540882036	0.4366040884543672
	2.6664000000000003	-4.132186749842671	1.2985855764857375			2.6664000000000003	-2.4653683677533245	0.9327484257252646			2.6664000000000003	-2.1880630378729142	0.6679262767738026			2.6664000000000003	-2.6792543058018095	0.690792441108092			2.6664000000000003	-2.8819740883995992	0.5892050575921564			2.6664000000000003	-2.7138346047035165	0.48256477110153057			2.6664000000000003	-2.607171270112436	0.3762232162324137			2.6664000000000003	-3.027150437226648	0.45215666896777473			2.6664000000000003	-2.622033562395922	0.5632467642048931
	2.9997000000000003	-3.437556416639206	0.8671819883812711			2.9997000000000003	-3.057345542113746	0.7120275868807896			2.9997000000000003	-2.6090559606755135	0.5087741033149354			2.9997000000000003	-3.238664166898785	0.5354232776511814			2.9997000000000003	-3.1182196572627787	0.4371317676634827			2.9997000000000003	-2.996321119468377	0.36411306960036066			2.9997000000000003	-3.078430565630685	0.2958355473579357			2.9997000000000003	-3.2370364649161782	0.3357395689173827			2.9997000000000003	-2.9462253555513334	0.43440426567735374
	3.4441	-5.054015327130539	1.0143598638861597			3.4441	-3.0614059969406515	0.7188070223567649			3.4441	-2.5852723175245567	0.5113081677555509			3.4441	-3.4203511715539245	0.5559192060833824			3.4441	-3.810352807704166	0.5003976612127373			3.4441	-3.5868606461690433	0.4134209033209685			3.4441	-3.248045032001851	0.3089727100778854			3.4441	-4.083455428957839	0.4025671416801491			3.4441	-3.5368389212064137	0.5053363327282993
	3.8885	-4.35240241524567	0.9600658942479132			3.8885	-3.2496598847994735	0.7406457728616097			3.8885	-3.1782438733474327	0.567944852654786			3.8885	-4.221191669031741	0.6333007792191896			3.8885	-4.130374569683739	0.5345306412441848			3.8885	-3.595543921422533	0.4183026219666843			3.8885	-4.048993593502916	0.36942104382159485			3.8885	-3.6766837828148757	0.3733150369645373			3.8885	-3.497728554821252	0.5051050539923395
	4.3329	-5.374676786334153	1.0638998700532438			4.3329	-4.061543983206105	0.8231820054927039			4.3329	-3.388077978242004	0.5932824944101185			4.3329	-4.227392195813967	0.6412091949855049			4.3329	-4.1067820878282655	0.5375585128381812			4.3329	-3.9331754160944703	0.45222262800601526			4.3329	-3.9951128469742527	0.36845405922717644			4.3329	-4.0672881322091605	0.40919482238308497			4.3329	-4.413197382057519	0.6363714819899007
	4.8884	-5.262563692977331	0.8716839530444812			4.8884	-5.321476093636921	0.7864775447267626			4.8884	-3.6538263899070964	0.5123474340069863			4.8884	-4.723884752616145	0.5703376197517555			4.8884	-4.5907179335619475	0.4850133763156545			4.8884	-3.926016322998002	0.3727646137459418			4.8884	-4.000087783607101	0.3050304461656181			4.8884	-4.696730451767167	0.38408683939722577			4.8884	-4.485962393073326	0.5356934739887448
	5.555000000000001	-5.759254330150379	0.9264026216579329			5.555000000000001	-4.86702328827786	0.7586000101587004			5.555000000000001	-3.795640912887848	0.5323584781097466			5.555000000000001	-5.5833435722381	0.6597889255583215			5.555000000000001	-5.5083663430375145	0.5797403032126593			5.555000000000001	-4.6970310826660775	0.4423171984207667			5.555000000000001	-4.6237179193121785	0.35347918929852395			5.555000000000001	-5.154277674472526	0.4283536089698481			5.555000000000001	-4.921937265445182	0.6034374528886058
	6.2216	-6.73795284420407	1.0277751932728638			6.2216	-5.773525344492507	0.8548711671778122			6.2216	-4.621580054639687	0.618476779766999			6.2216	-6.2116702028497945	0.737919434328275			6.2216	-5.719818404589964	0.6119016914221037			6.2216	-5.584787536525306	0.5365685002794501			6.2216	-5.152777948714342	0.40113437957770853			6.2216	-5.764446838049347	0.4920049787694923			6.2216	-5.270730813652825	0.6677023315006878
	6.9993	-7.143128470186959	0.9412538640102825			6.9993	-5.768278215056668	0.7554618120505632			6.9993	-5.333455692062922	0.612637994545413			6.9993	-6.097704604536006	0.6397259800963333			6.9993	-6.187274069434514	0.5875711590487582			6.9993	-5.61629700404259	0.4761916455800829			6.9993	-5.498936235352537	0.38091278536381323			6.9993	-6.247780909696601	0.47959768316958895			6.9993	-5.5821399568277	0.635116119029974
	7.999200000000002	-7.278456131560345	0.8741627717499366			7.999200000000002	-6.18915497514126	0.7283740760859084			7.999200000000002	-5.844195857497086	0.6120903939013187			7.999200000000002	-6.807748316553312	0.6541930300199813			7.999200000000002	-6.750108262334413	0.597207860336188			7.999200000000002	-6.084169784710464	0.4802486175743944			7.999200000000002	-6.145026857866375	0.4006410590008789			7.999200000000002	-6.654011045060785	0.47832320694180364			7.999200000000002	-6.322234665969299	0.6970602603266881
	9.1102	-8.540533454721075	1.010769317749523			9.1102	-7.186133802059236	0.8425003500821315			9.1102	-5.900026532486904	0.6360221334581656			9.1102	-8.391383554214068	0.8584371954250967			9.1102	-7.09852185077949	0.6551999526861874			9.1102	-7.059601820419157	0.6024492771834066			9.1102	-6.1327060879146895	0.4118386274389226			9.1102	-7.265489011676183	0.559400888861043			9.1102	-7.186880404236715	0.8850215781147879
	10.332299999999998	-9.489613333409187	1.0441590932333056			10.332299999999998	-7.868343417218895	0.8631637587972173			10.332299999999998	-6.192941405122	0.6319866024978313			10.332299999999998	-9.129960076864894	0.9087142097768517			10.332299999999998	-8.310898569975127	0.7723762993110831			10.332299999999998	-8.046905576452877	0.6963082928869441			10.332299999999998	-7.471068254572565	0.5169191261223387			10.332299999999998	-8.010575327449263	0.6156825397668588			10.332299999999998	-7.006400612927295	0.8023347496009577
	11.665500000000002	-10.058946804239842	1.1474883253300023			11.665500000000002	-8.532825833417157	0.9734086217589375			11.665500000000002	-6.137704871132651	0.6532983655630027			11.665500000000002	-9.504800474911109	1.0053337722510305			11.665500000000002	-8.973963008239064	0.9084551172548028			11.665500000000002	-7.732158079289165	0.6819270881287263			11.665500000000002	-8.020161862527003	0.6060229601968277			11.665500000000002	-9.000460323328413	0.7868819207661145			11.665500000000002	-8.735323367638438	1.2697614263318282
	13.109799999999998	-10.97726348902246	1.2178041174920524			13.109799999999998	-9.3247226326267	1.0419840763403552			13.109799999999998	-7.855011096950357	0.8436741711711424			13.109799999999998	-10.239535925219398	1.097293647450925			13.109799999999998	-9.886942763533167	1.0422504468273688			13.109799999999998	-9.098139688422831	0.8755336039437931			13.109799999999998	-8.695282941793417	0.6812547812857984			13.109799999999998	-10.3268825395316	1.0050824566052854			13.109799999999998	-7.645978980598386	0.9521542634218233
	14.7763	-11.163983468141614	1.2396326714256052			14.7763	-10.421050075639334	1.1847140707775996			14.7763	-8.928331626471847	1.0046873269716823			14.7763	-10.96315474654692	1.225542787106735			14.7763	-10.684776019911823	1.2058006992329326			14.7763	-9.989285664687221	1.0468574526119068			14.7763	-9.733494064102189	0.8491119149541108			14.7763	-10.947298016328565	1.1420331927448126			14.7763	-10.38403678457772	1.847018956041009
	16.7761	-13.826918472653379	1.5536324876512075			16.7761	-11.946683667836595	1.3894957077791175			16.7761	-9.499380989731904	1.0849823374918635			16.7761	-13.14364436384651	1.6784083136988461			16.7761	-12.643734618092273	1.6890747769332262			16.7761	-12.159244302198651	1.5930668900412703			16.7761	-11.254946723949672	1.1494487276350778			16.7761	-11.528112042979695	1.2640029647705318			16.7761	-10.188386618783433	1.7325920862575663
	18.9981	-13.86055211345214	1.775021760463804			18.9981	-14.049544340508017	2.0253748335495265			18.9981	-10.508017613350516	1.4567309110377011			18.9981	-14.240256708784491	2.258517662734368			18.9981	-12.864519666229622	2.00248133693246			18.9981	-12.522161722942966	1.950828073380053			18.9981	-11.479558209019741	1.3738716190879112			18.9981	-13.891879886028711	2.332535019558422			18.9981	-12.618597128042833	3.5474719886473327
	21.442300000000003	-15.996786556505773	2.3976625227967796			21.442300000000003	-15.737394114265838	2.7392347661524994			21.442300000000003	-10.902166284712905	1.7237404687257039			21.442300000000003	-18.431251679088586	4.74789304977966			21.442300000000003	-13.231520918112864	2.375775371301093			21.442300000000003	-13.382193655995044	2.5807017241587222			21.442300000000003	-12.172228509199924	1.7653801701188618			24.219800000000003	-15.052375562395671	4.643567077457718
	24.219800000000003	-19.116353264161148	4.503840244780047			24.219800000000003	-15.371160606606233	3.7112752124276254			24.219800000000003	-11.969558639745635	2.902818954481386			24.219800000000003	-19.32544440492148	7.684867836017387													24.219800000000003	-14.245968585136373	3.8686996423286164

## Sheet: Figure S1
X-ray free electron laser data
c = 70 mg/ml					c = 180 mg/ml					c = 400 mg/ml					c = 730 mg/ml
q	I(q)	S(q)			q	I(q)	S(q)			q	I(q)	S(q)			q	I(q)	S(q)
0.052768060289665686	2.8255996704101562	0.49344650648062194			0.052768060289665686	2.309937000274658	0.4033941506541483			0.052768060289665686	1.8373703956604004	0.32086784965625004			0.052768060289665686	2.8255996704101562	0.49344650648062194
0.05628655406603711	2.8520238399505615	0.49807868220809143			0.05628655406603711	2.1178932189941406	0.36986978889696315			0.05628655406603711	1.6917908191680908	0.2954550947307765			0.05628655406603711	2.8520238399505615	0.49807868220809143
0.05980504784240853	2.706048011779785	0.4726705394983415			0.05980504784240853	2.210568428039551	0.38612418087594624			0.05980504784240853	1.741237998008728	0.3041453630622877			0.05980504784240853	2.706048011779785	0.4726705394983415
0.06332354161877994	3.003331422805786	0.5247670502748686			0.06332354161877994	2.1629629135131836	0.377930898465055			0.06332354161877994	1.7608391046524048	0.3076684735849483			0.06332354161877994	3.003331422805786	0.5247670502748686
0.06684203539515138	3.1968040466308594	0.5588313779812933			0.06684203539515138	2.2772932052612305	0.3980922520876862			0.06684203539515138	1.8263587951660156	0.31926468388855694			0.06684203539515138	3.1968040466308594	0.5588313779812933
0.07036052917152277	3.2091736793518066	0.5613320568538026			0.07036052917152277	2.2734172344207764	0.3976543913756395			0.07036052917152277	1.8054636716842651	0.3158023731962381			0.07036052917152277	3.2091736793518066	0.5613320568538026
0.0738790229478942	3.2121469974517822	0.5622681142486987			0.0738790229478942	2.3693971633911133	0.41474952121718467			0.0738790229478942	1.89882493019104	0.3323785383294151			0.0738790229478942	3.2121469974517822	0.5622681142486987
0.07739751672426562	3.28035044670105	0.574709734451215			0.07739751672426562	2.245182752609253	0.3933507768006342			0.07739751672426562	1.8877969980239868	0.3307376203271594			0.07739751672426562	3.28035044670105	0.574709734451215
0.08091601050063706	3.130153179168701	0.5489493397900155			0.08091601050063706	2.2072818279266357	0.38710112695802174			0.08091601050063706	1.7599910497665405	0.3086577066919697			0.08091601050063706	3.130153179168701	0.5489493397900155
0.08443450427700847	3.255873918533325	0.571649741984107			0.08443450427700847	2.2327771186828613	0.392019636107234			0.08443450427700847	1.7785215377807617	0.3122637312575617			0.08443450427700847	3.255873918533325	0.571649741984107
0.08795299805337989	3.3501169681549072	0.5889451816834933			0.08795299805337989	2.298201560974121	0.40402014409942166			0.08795299805337989	1.8229936361312866	0.320479331197967			0.08795299805337989	3.3501169681549072	0.5889451816834933
0.0914714918297513	3.3652660846710205	0.5924378758991415			0.0914714918297513	2.293684720993042	0.4037914590733264			0.0914714918297513	1.8275705575942993	0.3217344824228053			0.0914714918297513	3.3652660846710205	0.5924378758991415
0.09498998560612272	3.3118293285369873	0.583922662969899			0.09498998560612272	2.2528107166290283	0.397202552736658			0.09498998560612272	1.807372808456421	0.3186655295140802			0.09498998560612272	3.3118293285369873	0.583922662969899
0.09850847938249413	3.3544771671295166	0.5924217165809946			0.09850847938249413	2.2738301753997803	0.40157266912639195			0.09850847938249413	1.794674277305603	0.3169507206677699			0.09850847938249413	3.3544771671295166	0.5924217165809946
0.10202697315886557	3.4071664810180664	0.6027989015594142			0.10202697315886557	2.3215625286102295	0.4107329005438803			0.10202697315886557	1.814284324645996	0.32098479372359323			0.10202697315886557	3.4071664810180664	0.6027989015594142
0.10554546693523698	3.364299774169922	0.5963487958365435			0.10554546693523698	2.297142505645752	0.40718676767972306			0.10554546693523698	1.7923341989517212	0.3177054680184833			0.10554546693523698	3.364299774169922	0.5963487958365435
0.1090639607116084	3.353998899459839	0.5957284133742553			0.1090639607116084	2.2855064868927	0.4059456266927219			0.1090639607116084	1.7613991498947144	0.3128550278710996			0.1090639607116084	3.353998899459839	0.5957284133742553
0.11258245448797982	3.330109119415283	0.5927561944121797			0.11258245448797982	2.2569165229797363	0.4017289409815548			0.11258245448797982	1.753374695777893	0.31209898927654156			0.11258245448797982	3.330109119415283	0.5927561944121797
0.11610094826435123	3.2977960109710693	0.5883363967262005			0.11610094826435123	2.239588499069214	0.3995490750548141			0.11610094826435123	1.7517629861831665	0.3125195920733602			0.11610094826435123	3.2977960109710693	0.5883363967262005
0.11961944204072267	3.443371057510376	0.6157743146511427			0.11961944204072267	2.2974741458892822	0.41085482257896805			0.11961944204072267	1.776833415031433	0.31774919705314225			0.11961944204072267	3.443371057510376	0.6157743146511427
0.12313793581709406	3.3772430419921875	0.605462083834399			0.12313793581709406	2.2614786624908447	0.4054311804802065			0.12313793581709406	1.7498255968093872	0.31370354448851134			0.12313793581709406	3.3772430419921875	0.605462083834399
0.12665642959346549	3.455486297607422	0.6211140204854647			0.12665642959346549	2.3023741245269775	0.413845299713075			0.12665642959346549	1.7487727403640747	0.31433699058711884			0.12665642959346549	3.455486297607422	0.6211140204854647
0.1301749233698369	3.4623732566833496	0.6240561694512413			0.1301749233698369	2.279604911804199	0.41087468563665164			0.1301749233698369	1.7415672540664673	0.3138990865441038			0.1301749233698369	3.4623732566833496	0.6240561694512413
0.13369341714620836	3.4447710514068604	0.6226550408575366			0.13369341714620836	2.281998872756958	0.412479696068674			0.13369341714620836	1.7564688920974731	0.31748822780480507			0.13369341714620836	3.4447710514068604	0.6226550408575366
0.13721191092257973	3.4691641330718994	0.6289246990433539			0.13721191092257973	2.323317289352417	0.42119418840520984			0.13721191092257973	1.769952654838562	0.3208747097594619			0.13721191092257973	3.4691641330718994	0.6289246990433539
0.14073040469895115	3.400616407394409	0.6183965234730665			0.14073040469895115	2.289292097091675	0.4163040643778043			0.14073040469895115	1.7218711376190186	0.31311945154818915			0.14073040469895115	3.400616407394409	0.6183965234730665
0.14424889847532257	3.5099902153015137	0.6403233965284266			0.14424889847532257	2.320167303085327	0.42326543230624725			0.14424889847532257	1.7590903043746948	0.3209088105660575			0.14424889847532257	3.5099902153015137	0.6403233965284266
0.147767392251694	3.472756862640381	0.635623708468911			0.147767392251694	2.31827449798584	0.42431714564811446			0.147767392251694	1.7423450946807861	0.3189039347851098			0.147767392251694	3.472756862640381	0.635623708468911
0.15128588602806542	3.5328404903411865	0.6488282628594012			0.15128588602806542	2.344369411468506	0.43055814192604136			0.15128588602806542	1.7698514461517334	0.3250442975410339			0.15128588602806542	3.5328404903411865	0.6488282628594012
0.15480437980443684	3.563427448272705	0.6567515527696202			0.15480437980443684	2.376544237136841	0.4380050259227963			0.15480437980443684	1.7564221620559692	0.32371445418942907			0.15480437980443684	3.563427448272705	0.6567515527696202
0.15832287358080827	3.584934949874878	0.6631152121619087			0.15832287358080827	2.342071771621704	0.43321943434775134			0.15832287358080827	1.7741520404815674	0.32816976464021497			0.15832287358080827	3.584934949874878	0.6631152121619087
0.16184136735717972	3.5649220943450928	0.6618797885179052			0.16184136735717972	2.3847532272338867	0.4427641663418381			0.16184136735717972	1.740040898323059	0.32306396993602			0.16184136735717972	3.5649220943450928	0.6618797885179052
0.1653598611335511	3.6320343017578125	0.6769347620185372			0.1653598611335511	2.3736765384674072	0.44240331964192214			0.1653598611335511	1.7365847826004028	0.32366286294942176			0.1653598611335511	3.6320343017578125	0.6769347620185372
0.16887835490992253	3.659468650817871	0.6847449965963736			0.16887835490992253	2.3825714588165283	0.4458171791199683			0.16887835490992253	1.7344473600387573	0.32454278664638225			0.16887835490992253	3.659468650817871	0.6847449965963736
0.17239684868629393	3.6672561168670654	0.6889884513589518			0.17239684868629393	2.3801193237304688	0.44716669514694163			0.17239684868629393	1.7445077896118164	0.3277506906535452			0.17239684868629393	3.6672561168670654	0.6889884513589518
0.17591534246266538	3.751495599746704	0.7077511767104394			0.17591534246266538	2.43468976020813	0.45932469000657344			0.17591534246266538	1.7631142139434814	0.3326263200581675			0.17591534246266538	3.751495599746704	0.7077511767104394
0.1794338362390368	3.759850263595581	0.712356701441494			0.1794338362390368	2.400869131088257	0.45487852710505244			0.1794338362390368	1.7600523233413696	0.3334667588895889			0.1794338362390368	3.759850263595581	0.712356701441494
0.1829523300154082	3.738668918609619	0.7114426473321205			0.1829523300154082	2.4250683784484863	0.46147356433236203			0.1829523300154082	1.7637789249420166	0.33563484194614723			0.1829523300154082	3.738668918609619	0.7114426473321205
0.18647082379177962	3.730048656463623	0.7129812671649435			0.18647082379177962	2.42527437210083	0.4635798166488161			0.18647082379177962	1.7456291913986206	0.33366885384709777			0.18647082379177962	3.730048656463623	0.7129812671649435
0.18998931756815107	3.789653778076172	0.7276936079834455			0.18998931756815107	2.4340648651123047	0.467391870509081			0.18998931756815107	1.7489696741104126	0.335839128549747			0.18998931756815107	3.789653778076172	0.7276936079834455
0.19350781134452244	3.842345952987671	0.74126798325421			0.19350781134452244	2.4507758617401123	0.4728053162341379			0.19350781134452244	1.7570512294769287	0.3389715130047792			0.19350781134452244	3.842345952987671	0.74126798325421
0.19702630512089386	3.7975125312805176	0.7361255962606938			0.19702630512089386	2.460622549057007	0.47697728217039226			0.19702630512089386	1.7615183591842651	0.34146002135635134			0.19702630512089386	3.7975125312805176	0.7361255962606938
0.2005447988972653	3.8177530765533447	0.7436669419354475			0.2005447988972653	2.4825730323791504	0.48358480150840955			0.2005447988972653	1.7607003450393677	0.3429699514738846			0.2005447988972653	3.8177530765533447	0.7436669419354475
0.20406329267363674	3.885140895843506	0.7605697959846486			0.20406329267363674	2.482130765914917	0.4859112374650968			0.20406329267363674	1.7664753198623657	0.34581183938688126			0.20406329267363674	3.885140895843506	0.7605697959846486
0.20758178645000816	3.9117908477783203	0.769685271174623			0.20758178645000816	2.4869916439056396	0.4893413115539178			0.20758178645000816	1.7760614156723022	0.3494584337749834			0.20758178645000816	3.9117908477783203	0.769685271174623
0.21110028022637956	3.951500654220581	0.7815346965478603			0.21110028022637956	2.5172770023345947	0.49787144255581656			0.21110028022637956	1.7888904809951782	0.35380989558781273			0.21110028022637956	3.951500654220581	0.7815346965478603
0.21461877400275098	3.93251371383667	0.7818949635224338			0.21461877400275098	2.532639741897583	0.503560387474128			0.21461877400275098	1.7721712589263916	0.3523577560725099			0.21461877400275098	3.93251371383667	0.7818949635224338
0.2181372677791224	3.947223424911499	0.7890506550590302			0.2181372677791224	2.535104990005493	0.50676784665195			0.2181372677791224	1.781805157661438	0.3561831243483719			0.2181372677791224	3.947223424911499	0.7890506550590302
0.22165576155549382	3.9489004611968994	0.7937197890334153			0.22165576155549382	2.5288920402526855	0.5083014644929315			0.22165576155549382	1.76582932472229	0.35492760499304193			0.22165576155549382	3.9489004611968994	0.7937197890334153
0.22517425533186525	4.030696868896484	0.8146890387387874			0.22517425533186525	2.5849924087524414	0.5224816195201087			0.22517425533186525	1.8015247583389282	0.36412627334335845			0.22517425533186525	4.030696868896484	0.8146890387387874
0.22869274910823664	4.025146961212158	0.818194979862748			0.22869274910823664	2.5825819969177246	0.5249635831265421			0.22869274910823664	1.7807430028915405	0.3619731532190999			0.22869274910823664	4.025146961212158	0.818194979862748
0.23221124288460807	4.070490837097168	0.8322000804139085			0.23221124288460807	2.6240170001983643	0.5364726645685902			0.23221124288460807	1.811368703842163	0.37032909055065993			0.23221124288460807	4.070490837097168	0.8322000804139085
0.23572973666097952	4.093169212341309	0.841761090607543			0.23572973666097952	2.643047571182251	0.5435433092688374			0.23572973666097952	1.805598258972168	0.3713216715554864			0.23572973666097952	4.093169212341309	0.841761090607543
0.23924823043735094	4.147927284240723	0.8581255851218174			0.23924823043735094	2.6674728393554688	0.551848292006885			0.23924823043735094	1.8276209831237793	0.37809925204846845			0.23924823043735094	4.147927284240723	0.8581255851218174
0.2427667242137223	4.14827299118042	0.8634151988070974			0.2427667242137223	2.653265953063965	0.5522467426847837			0.2427667242137223	1.8265230655670166	0.38016975251758545			0.2427667242137223	4.14827299118042	0.8634151988070974
0.24628521799009373	4.142568111419678	0.867554556791006			0.24628521799009373	2.681241035461426	0.5615171096131119			0.24628521799009373	1.8315364122390747	0.3835682693041536			0.24628521799009373	4.142568111419678	0.867554556791006
0.24980371176646518	4.057528972625732	0.8550775343343628			0.24980371176646518	2.67376708984375	0.5634656334067976			0.24980371176646518	1.8113205432891846	0.38171496187118154			0.24980371176646518	4.057528972625732	0.8550775343343628
0.2533222055428366	4.072332859039307	0.8636657825902654			0.2533222055428366	2.688248634338379	0.570127398202087			0.2533222055428366	1.7976216077804565	0.3812419994914641			0.2533222055428366	4.072332859039307	0.8636657825902654
0.256840699319208	4.178600311279297	0.8919360689902464			0.256840699319208	2.7477798461914062	0.5865226682045019			0.256840699319208	1.8439364433288574	0.3935943049430312			0.256840699319208	4.178600311279297	0.8919360689902464
0.2603591930955794	4.208716869354248	0.9042629751264248			0.2603591930955794	2.7644519805908203	0.5939557066294772			0.2603591930955794	1.854779601097107	0.3985082526024271			0.2603591930955794	4.208716869354248	0.9042629751264248
0.26387768687195085	4.152368545532227	0.8981001022241994			0.26387768687195085	2.743633270263672	0.5934100276594615			0.26387768687195085	1.8454471826553345	0.39914480932898916			0.26387768687195085	4.152368545532227	0.8981001022241994
0.26739618064832227	4.187514305114746	0.9118230512162502			0.26739618064832227	2.8014657497406006	0.6100136897303758			0.26739618064832227	1.8733452558517456	0.4079172405151356			0.26739618064832227	4.187514305114746	0.9118230512162502
0.27091467442469364	4.175157070159912	0.9153645125381356			0.27091467442469364	2.82501220703125	0.6193577408926485			0.27091467442469364	1.861864686012268	0.4081965692469898			0.27091467442469364	4.175157070159912	0.9153645125381356
0.2744331682010651	4.191766262054443	0.9253941524295617			0.2744331682010651	2.8558096885681152	0.6304620549573005			0.2744331682010651	1.8877614736557007	0.41675117582044885			0.2744331682010651	4.191766262054443	0.9253941524295617
0.2779516619774365	4.219167709350586	0.9380077715148718			0.2779516619774365	2.888479709625244	0.6421684151743259			0.2779516619774365	1.9101923704147339	0.424675054096415			0.2779516619774365	4.219167709350586	0.9380077715148718
0.28147015575380796	4.218826770782471	0.9446321620168965			0.28147015575380796	2.867253303527832	0.6420029786069119			0.28147015575380796	1.8988033533096313	0.4251586174281202			0.28147015575380796	4.218826770782471	0.9446321620168965
0.2849886495301793	4.21909761428833	0.9515318473759328			0.2849886495301793	2.915072202682495	0.6574354030497241			0.2849886495301793	1.9206722974777222	0.4331686313420141			0.2849886495301793	4.21909761428833	0.9515318473759328
0.2885071433065508	4.215092658996582	0.9576019968034085			0.2885071433065508	2.932752847671509	0.6662747357523727			0.2885071433065508	1.9228435754776	0.4368394314251228			0.2885071433065508	4.215092658996582	0.9576019968034085
0.2920256370829222	4.222157001495361	0.9663349820117373			0.2920256370829222	2.96574068069458	0.6787760865401191			0.2920256370829222	1.9671460390090942	0.45022535884425013			0.2920256370829222	4.222157001495361	0.9663349820117373
0.29554413085929365	4.155322074890137	0.958197149798898			0.29554413085929365	2.9889814853668213	0.6892446585191884			0.29554413085929365	1.943888545036316	0.4482512744807578			0.29554413085929365	4.155322074890137	0.958197149798898
0.299062624635665	4.157619953155518	0.9660355776130014			0.299062624635665	2.9874372482299805	0.6941401047988357			0.299062624635665	1.9400746822357178	0.4507822451960459			0.299062624635665	4.157619953155518	0.9660355776130014
0.30258111841203644	4.212660789489746	0.9863800595819426			0.30258111841203644	3.0383310317993164	0.7114147976462105			0.30258111841203644	1.9908300638198853	0.46614603711399627			0.30258111841203644	4.212660789489746	0.9863800595819426
0.30609961218840787	4.113569736480713	0.970705539065212			0.30609961218840787	3.0010509490966797	0.7081773540757114			0.30609961218840787	1.9957557916641235	0.4709513571313294			0.30609961218840787	4.113569736480713	0.970705539065212
0.3096181059647793	4.156064033508301	0.9884918390038011			0.3096181059647793	3.0545992851257324	0.7265158038487464			0.3096181059647793	2.002366542816162	0.47624934467221297			0.3096181059647793	4.156064033508301	0.9884918390038011
0.3131365997411507	4.179023265838623	1.0019109108943922			0.3131365997411507	3.096585750579834	0.7423991649013086			0.3131365997411507	2.0466108322143555	0.49067017331478985			0.3131365997411507	4.179023265838623	1.0019109108943922
0.31665509351752213	4.157262802124023	1.0047702151390978			0.31665509351752213	3.1257519721984863	0.7554640532429431			0.31665509351752213	2.0630931854248047	0.4986297090329414			0.31665509351752213	4.157262802124023	1.0047702151390978
0.32017358729389356	4.113433837890625	1.0023286054081875			0.32017358729389356	3.1434497833251953	0.7659705983143751			0.32017358729389356	2.0602526664733887	0.5020258830316751			0.32017358729389356	4.113433837890625	1.0023286054081875
0.32369208107026504	4.126779079437256	1.013922096783766			0.32369208107026504	3.148209571838379	0.7734940389173992			0.32369208107026504	2.0695078372955322	0.508464250620508			0.32369208107026504	4.126779079437256	1.013922096783766
0.3272105748466364	4.047233581542969	1.002722720463971			0.3272105748466364	3.153712749481201	0.7813483693345259			0.3272105748466364	2.069993734359741	0.512851494680202			0.3272105748466364	4.047233581542969	1.002722720463971
0.33072906862300777	3.999330997467041	0.9992649775759465			0.33072906862300777	3.174309015274048	0.7931266044165113			0.33072906862300777	2.0919201374053955	0.5226830958625982			0.33072906862300777	3.999330997467041	0.9992649775759465
0.33424756239937925	4.039053916931152	1.0178535135956013			0.33424756239937925	3.2041397094726562	0.8074526787775811			0.33424756239937925	2.123225688934326	0.5350591938932203			0.33424756239937925	4.039053916931152	1.0178535135956013
0.3377660561757506	3.9873156547546387	1.0135383398648232			0.3377660561757506	3.2031919956207275	0.8142214184697822			0.3377660561757506	2.1416895389556885	0.5443974655635089			0.3377660561757506	3.9873156547546387	1.0135383398648232
0.3412845499521221	3.956181049346924	1.0144514756094465			0.3412845499521221	3.2256953716278076	0.827139000155601			0.3412845499521221	2.1424660682678223	0.5493752895678744			0.3412845499521221	3.956181049346924	1.0144514756094465
0.34480304372849346	3.9552884101867676	1.0232237929836847			0.34480304372849346	3.263134479522705	0.8441651942286933			0.34480304372849346	2.1869428157806396	0.5657569607539621			0.34480304372849346	3.9552884101867676	1.0232237929836847
0.3483215375048649	3.9508039951324463	1.0312335206728367			0.3483215375048649	3.281938076019287	0.8566470515647322			0.3483215375048649	2.225726366043091	0.5809560974423104			0.3483215375048649	3.9508039951324463	1.0312335206728367
0.35184003128123637	3.8946688175201416	1.0258008557636649			0.35184003128123637	3.2927346229553223	0.8672598767734808			0.35184003128123637	2.227182388305664	0.5866084540441252			0.35184003128123637	3.8946688175201416	1.0258008557636649
0.35535852505760773	3.8513691425323486	1.0236949735013054			0.35535852505760773	3.3113033771514893	0.8801453363481645			0.35535852505760773	2.255129337310791	0.5994139991189296			0.35535852505760773	3.8513691425323486	1.0236949735013054
0.35887701883397916	3.799896240234375	1.0193705422325783			0.35887701883397916	3.324465751647949	0.8918302377639551			0.35887701883397916	2.266148805618286	0.6079232773747641			0.35887701883397916	3.799896240234375	1.0193705422325783
0.3623955126103506	3.7585835456848145	1.017727537814092			0.3623955126103506	3.311321258544922	0.8966205114932014			0.3623955126103506	2.290494680404663	0.6202069691601108			0.3623955126103506	3.7585835456848145	1.017727537814092
0.365914006386722	3.748976945877075	1.024729579602807			0.365914006386722	3.362969398498535	0.9192200357224105			0.365914006386722	2.324772596359253	0.6354435831735054			0.365914006386722	3.748976945877075	1.024729579602807
0.3694325001630935	3.754307270050049	1.035995446692741			0.3694325001630935	3.388697624206543	0.9351059622017318			0.3694325001630935	2.375549554824829	0.6555294054003669			0.3694325001630935	3.754307270050049	1.035995446692741
0.37295099393946485	3.716744899749756	1.035534672050334			0.37295099393946485	3.3861522674560547	0.9434271237964938			0.37295099393946485	2.398099660873413	0.6681425528054629			0.37295099393946485	3.716744899749756	1.035534672050334
0.3764694877158363	3.68173885345459	1.035788852454953			0.3764694877158363	3.384394407272339	0.9521364355422022			0.3764694877158363	2.425093412399292	0.6822549502914647			0.3764694877158363	3.68173885345459	1.035788852454953
0.3799879814922077	3.583369493484497	1.0180492228077678			0.3799879814922077	3.361264705657959	0.9549483141565402			0.3799879814922077	2.4420785903930664	0.6938040816564234			0.3799879814922077	3.583369493484497	1.0180492228077678
0.38350647526857906	3.5630834102630615	1.022362239681924			0.38350647526857906	3.3893449306488037	0.9725111504301344			0.38350647526857906	2.4722869396209717	0.7093779915521424			0.38350647526857906	3.5630834102630615	1.022362239681924
0.38702496904495054	3.5438899993896484	1.027078195469443			0.38702496904495054	3.397885322570801	0.9847635972592886			0.38702496904495054	2.498425006866455	0.7240850164260028			0.38702496904495054	3.5438899993896484	1.027078195469443
0.39054346282132196	3.483828067779541	1.0199229849456677			0.39054346282132196	3.381216287612915	0.9898824125527522			0.39054346282132196	2.529857873916626	0.7406393539576708			0.39054346282132196	3.483828067779541	1.0199229849456677
0.39406195659769333	3.430345296859741	1.0145628377223843			0.39406195659769333	3.377295970916748	0.9988729397837544			0.39406195659769333	2.5564959049224854	0.7561120680715865			0.39406195659769333	3.430345296859741	1.0145628377223843
0.3975804503740648	3.393030881881714	1.0139174094224261			0.3975804503740648	3.360785722732544	1.0042817796095338			0.3975804503740648	2.595019817352295	0.775452930461142			0.3975804503740648	3.393030881881714	1.0139174094224261
0.4010989441504362	3.311819314956665	0.9999961734626012			0.4010989441504362	3.359781265258789	1.0144782113882052			0.4010989441504362	2.6153037548065186	0.7896849563229931			0.4010989441504362	3.311819314956665	0.9999961734626012
0.4046174379268076	3.306159257888794	1.008825187240004			0.4046174379268076	3.3752033710479736	1.0298929353641915			0.4046174379268076	2.6723792552948	0.8154366528585901			0.4046174379268076	3.306159257888794	1.008825187240004
0.4081359317031791	3.252776622772217	1.0031142207627404			0.4081359317031791	3.325895309448242	1.0256631839715054			0.4081359317031791	2.7046618461608887	0.8340827211771046			0.4081359317031791	3.252776622772217	1.0031142207627404
0.41165442547955045	3.249875068664551	1.013002659203519			0.41165442547955045	3.326275587081909	1.0368171218599238			0.41165442547955045	2.7423746585845947	0.8548121750809744			0.41165442547955045	3.249875068664551	1.013002659203519
0.4151729192559219	3.217564582824707	1.0138247317780746			0.4151729192559219	3.3139536380767822	1.0441959558586837			0.4151729192559219	2.771252393722534	0.8731958154002631			0.4151729192559219	3.217564582824707	1.0138247317780746
0.4186914130322933	3.1597094535827637	1.0065108773498075			0.4186914130322933	3.29184627532959	1.0486023893468759			0.4186914130322933	2.781977891921997	0.8861862222194974			0.4186914130322933	3.1597094535827637	1.0065108773498075
0.42220990680866477	3.1250553131103516	1.0064887382224408			0.42220990680866477	3.2848317623138428	1.0579481202612906			0.42220990680866477	2.816077947616577	0.906976211424			0.42220990680866477	3.1250553131103516	1.0064887382224408
0.4257284005850362	3.0891358852386475	1.0060337139731255			0.4257284005850362	3.2778687477111816	1.0674980379904526			0.4257284005850362	2.85455322265625	0.9296375702048786			0.4257284005850362	3.0891358852386475	1.0060337139731255
0.4292468943614075	2.9890198707580566	0.9844035164535965			0.4292468943614075	3.2266578674316406	1.0626672126966268			0.4292468943614075	2.84428071975708	0.9367351566682321			0.4292468943614075	2.9890198707580566	0.9844035164535965
0.432765388137779	2.9671621322631836	0.988323537377599			0.432765388137779	3.194448471069336	1.0640297425924368			0.432765388137779	2.881272315979004	0.9597147521248616			0.432765388137779	2.9671621322631836	0.988323537377599
0.4362838819141504	2.984928846359253	1.005657935210468			0.4362838819141504	3.1974191665649414	1.077248392483147			0.4362838819141504	2.93819522857666	0.9899127786688504			0.4362838819141504	2.984928846359253	1.005657935210468
0.4398023756905218	2.9294419288635254	0.9984001263255904			0.4398023756905218	3.1720237731933594	1.0810758496935111			0.4398023756905218	2.941520929336548	1.0025168485048694			0.4398023756905218	2.9294419288635254	0.9984001263255904
0.44332086946689325	2.820592164993286	0.9725428195698781			0.44332086946689325	3.1053786277770996	1.070737508909001			0.44332086946689325	2.9356608390808105	1.0122185945301194			0.44332086946689325	2.820592164993286	0.9725428195698781
0.4468393632432646	2.8536722660064697	0.9955582266010404			0.4468393632432646	3.0969436168670654	1.0804281216716425			0.4468393632432646	2.9886932373046875	1.042662949286341			0.4468393632432646	2.8536722660064697	0.9955582266010404
0.45035785701963604	2.7990806102752686	0.9881383104406336			0.45035785701963604	3.072299003601074	1.0845904395153971			0.45035785701963604	2.9968984127044678	1.057972381944329			0.45035785701963604	2.7990806102752686	0.9881383104406336
0.4538763507960075	2.769897937774658	0.9895815431647619			0.4538763507960075	3.009920358657837	1.0753327270668422			0.4538763507960075	3.002399206161499	1.0726457044338158			0.4538763507960075	2.769897937774658	0.9895815431647619
0.4573948445723789	2.6867053508758545	0.9714924088725825			0.4573948445723789	2.9711334705352783	1.0743394945051163			0.4573948445723789	3.0173122882843018	1.0910374000312935			0.4573948445723789	2.6867053508758545	0.9714924088725825
0.46091333834875037	2.6708126068115234	0.977553488164152			0.46091333834875037	2.93660306930542	1.0748363657258777			0.46091333834875037	3.034902572631836	1.110815393951351			0.46091333834875037	2.6708126068115234	0.977553488164152
0.46443183212512174	2.5994391441345215	0.9631655237014869			0.46443183212512174	2.9021294116973877	1.0753208178599285			0.46443183212512174	3.032102108001709	1.123479353721802			0.46443183212512174	2.5994391441345215	0.9631655237014869
0.4679503259014932	2.602735757827759	0.976387184203592			0.4679503259014932	2.8642704486846924	1.0744990696087502			0.4679503259014932	3.0453877449035645	1.1424432391164283			0.4679503259014932	2.602735757827759	0.976387184203592
0.47146881967786464	2.5754024982452393	0.9782610126430964			0.47146881967786464	2.8393614292144775	1.0785250795558738			0.47146881967786464	3.044490098953247	1.1564427769887604			0.47146881967786464	2.5754024982452393	0.9782610126430964
0.474987313454236	2.4757237434387207	0.9523057480065896			0.474987313454236	2.771756410598755	1.0661768977988164			0.474987313454236	3.006467342376709	1.1564601466038669			0.474987313454236	2.4757237434387207	0.9523057480065896
0.4785058072306074	2.4946413040161133	0.9718387033668224			0.4785058072306074	2.7573139667510986	1.0741681890297377			0.4785058072306074	3.018254518508911	1.1758228732734475			0.4785058072306074	2.4946413040161133	0.9718387033668224
0.48202430100697885	2.427333354949951	0.9577999304673793			0.48202430100697885	2.6976847648620605	1.0644778108774438			0.48202430100697885	3.0098369121551514	1.1876496755201353			0.48202430100697885	2.427333354949951	0.9577999304673793
0.4855427947833502	2.4141476154327393	0.9649753573253794			0.4855427947833502	2.6491494178771973	1.0589095549736354			0.4855427947833502	2.9709584712982178	1.1875419866485568			0.4855427947833502	2.4141476154327393	0.9649753573253794
0.4890612885597217	2.398681640625	0.9713594763081339			0.4890612885597217	2.6218371391296387	1.0617275681634137			0.4890612885597217	2.987049102783203	1.20962213867283			0.4890612885597217	2.398681640625	0.9713594763081339
0.49257978233609306	2.3209228515625	0.9522943226293844			0.49257978233609306	2.565534830093384	1.0526606439395625			0.49257978233609306	2.915091037750244	1.1960866373836068			0.49257978233609306	2.3209228515625	0.9522943226293844
0.4960982761124645	2.3086962699890137	0.9599061510741312			0.4960982761124645	2.5248935222625732	1.049796274759383			0.4960982761124645	2.9155020713806152	1.2122028879294509			0.4960982761124645	2.3086962699890137	0.9599061510741312
0.49961676988883597	2.267861843109131	0.9556055663461847			0.49961676988883597	2.4971518516540527	1.0522211233066834			0.49961676988883597	2.886235237121582	1.2161686960268152			0.49961676988883597	2.267861843109131	0.9556055663461847
0.5031352636652073	2.2337679862976074	0.954001556194416			0.5031352636652073	2.4382874965667725	1.0413480972315234			0.5031352636652073	2.855409622192383	1.2194934057545403			0.5031352636652073	2.2337679862976074	0.954001556194416
0.5066537574415788	2.2011561393737793	0.9529278066380107			0.5066537574415788	2.4053876399993896	1.0413438904134469			0.5066537574415788	2.8198230266571045	1.2207619465998207			0.5066537574415788	2.2011561393737793	0.9529278066380107
0.5101722512179502	2.0910210609436035	0.9177299935021449			0.5101722512179502	2.311522960662842	1.0145063635971456			0.5101722512179502	2.7299821376800537	1.1981641551274111			0.5101722512179502	2.0910210609436035	0.9177299935021449
0.5136907449943215	2.112837791442871	0.940198710324058			0.5136907449943215	2.3020224571228027	1.0243846611296372			0.5136907449943215	2.7263336181640625	1.2132003079747908			0.5136907449943215	2.112837791442871	0.940198710324058
0.517209238770693	2.087272882461548	0.9418453092420016			0.517209238770693	2.2669789791107178	1.0229345994595438			0.517209238770693	2.7100205421447754	1.222849322248447			0.517209238770693	2.087272882461548	0.9418453092420016
0.5207277325470645	2.0723397731781006	0.9483274221420288			0.5207277325470645	2.2163643836975098	1.0142347812652588			0.5207277325470645	2.6533234119415283	1.2141923904418945			0.5207277325470645	2.0723397731781006	0.9483274221420288
0.5242462263234359	2.065627098083496	0.9587304321705472			0.5242462263234359	2.1961519718170166	1.0193115728191835			0.5242462263234359	2.6140127182006836	1.213255510769262			0.5242462263234359	2.065627098083496	0.9587304321705472
0.5277647200998072	1.9852702617645264	0.9346781923855306			0.5277647200998072	2.1402292251586914	1.0076338579993076			0.5277647200998072	2.551942825317383	1.2014713407579103			0.5277647200998072	1.9852702617645264	0.9346781923855306
0.5312832138761787	1.9363189935684204	0.924843183971966			0.5312832138761787	2.076667308807373	0.991877635632525			0.5312832138761787	2.489098072052002	1.1888667826465187			0.5312832138761787	1.9363189935684204	0.924843183971966
0.5348017076525501	1.9567530155181885	0.9482590891486476			0.5348017076525501	2.0530407428741455	0.9949210114081785			0.5348017076525501	2.448573589324951	1.1865994763285737			0.5348017076525501	1.9567530155181885	0.9482590891486476
0.5383202014289215	1.880124568939209	0.9245467014122485			0.5383202014289215	2.0110068321228027	0.988907889076918			0.5383202014289215	2.3886971473693848	1.1746360370098192			0.5383202014289215	1.880124568939209	0.9245467014122485
0.5418386952052929	1.87997305393219	0.9382028354032323			0.5418386952052929	1.9711568355560303	0.9837081857318725			0.5418386952052929	2.3567557334899902	1.1761418655068114			0.5418386952052929	1.87997305393219	0.9382028354032323
0.5453571889816644	1.8400441408157349	0.9320262162807323			0.5453571889816644	1.935091495513916	0.9801699395795198			0.5453571889816644	2.3004186153411865	1.1652169294976367			0.5453571889816644	1.8400441408157349	0.9320262162807323
0.5488756827580358	1.8054978847503662	0.9283329915802028			0.5488756827580358	1.905055046081543	0.9795223023579219			0.5488756827580358	2.237213611602783	1.1503082583238582			0.5488756827580358	1.8054978847503662	0.9283329915802028
0.5523941765344071	1.811179280281067	0.9454261669660133			0.5523941765344071	1.884845495223999	0.9838795406864288			0.5523941765344071	2.2057952880859375	1.1514136634266225			0.5523941765344071	1.811179280281067	0.9454261669660133
0.5559126703107786	1.8010438680648804	0.9545584034816001			0.5559126703107786	1.8488318920135498	0.9798861732534764			0.5559126703107786	2.1659324169158936	1.147950428658744			0.5559126703107786	1.8010438680648804	0.9545584034816001
0.5594311640871501	1.7436310052871704	0.9384211879021882			0.5594311640871501	1.808522343635559	0.9733456837171438			0.5594311640871501	2.09594988822937	1.1280389758161988			0.5594311640871501	1.7436310052871704	0.9384211879021882
0.5629496578635214	1.6972817182540894	0.9277168222548737			0.5629496578635214	1.7616488933563232	0.9628992436122175			0.5629496578635214	2.0381081104278564	1.114008977345039			0.5629496578635214	1.6972817182540894	0.9277168222548737
0.5664681516398928	1.6995139122009277	0.9435347657722338			0.5664681516398928	1.734880805015564	0.9631697862900152			0.5664681516398928	1.9927760362625122	1.1063478509905642			0.5664681516398928	1.6995139122009277	0.9435347657722338
0.5699866454162643	1.6754674911499023	0.9449193460280603			0.5699866454162643	1.7003564834594727	0.9589560552807879			0.5699866454162643	1.9436299800872803	1.0961558523739892			0.5699866454162643	1.6754674911499023	0.9449193460280603
0.5735051391926358	1.609916090965271	0.9224471318893297			0.5735051391926358	1.6488111019134521	0.9447332007643007			0.5735051391926358	1.884482741355896	1.0797678920142981			0.5735051391926358	1.609916090965271	0.9224471318893297
0.577023632969007	1.619945764541626	0.9431321796558952			0.577023632969007	1.6283016204833984	0.9479968665048979			0.577023632969007	1.8481428623199463	1.0759884818349008			0.577023632969007	1.619945764541626	0.9431321796558952
0.5805421267453785	1.6127527952194214	0.9541755485174405			0.5805421267453785	1.626310110092163	0.9621966461865616			0.5805421267453785	1.826814889907837	1.0808240956854176			0.5805421267453785	1.6127527952194214	0.9541755485174405
0.58406062052175	1.5692508220672607	0.9436176422390349			0.58406062052175	1.5753687620162964	0.9472964413388476			0.58406062052175	1.7682816982269287	1.0632983583922293			0.58406062052175	1.5692508220672607	0.9436176422390349
0.5875791142981215	1.5121972560882568	0.9242946119053778			0.5875791142981215	1.528178334236145	0.9340626363006665			0.5875791142981215	1.7096302509307861	1.0449708619641846			0.5875791142981215	1.5121972560882568	0.9242946119053778
0.5910976080744927	1.4818800687789917	0.9208071425062616			0.5910976080744927	1.5030689239501953	0.9339733875089553			0.5910976080744927	1.664106011390686	1.034038300368993			0.5910976080744927	1.4818800687789917	0.9208071425062616
0.5946161018508642	1.4324867725372314	0.9050144139243564			0.5946161018508642	1.4662877321243286	0.9263691241727094			0.5946161018508642	1.6060292720794678	1.0146547001232034			0.5946161018508642	1.4324867725372314	0.9050144139243564
0.5981345956272357	1.4537644386291504	0.9339506908887291			0.5981345956272357	1.4543579816818237	0.9343320314600476			0.5981345956272357	1.5883405208587646	1.020407352731216			0.5981345956272357	1.4537644386291504	0.9339506908887291
0.6016530894036072	1.4029508829116821	0.916628936362605			0.6016530894036072	1.4110300540924072	0.9219076404305878			0.6016530894036072	1.5416287183761597	1.0072352548567691			0.6016530894036072	1.4029508829116821	0.916628936362605
0.6051715831799784	1.3822848796844482	0.9185996091060069			0.6051715831799784	1.38129723072052	0.9179432170370724			0.6051715831799784	1.4939653873443604	0.9928170657333618			0.6051715831799784	1.3822848796844482	0.9185996091060069
0.6086900769563499	1.3798258304595947	0.932796986331012			0.6086900769563499	1.3780220746994019	0.9315774433381474			0.6086900769563499	1.4753289222717285	0.9973593602623161			0.6086900769563499	1.3798258304595947	0.932796986331012
0.6122085707327214	1.3821457624435425	0.950621577096288			0.6122085707327214	1.357354760169983	0.9335706975732573			0.6122085707327214	1.4452048540115356	0.9939927515536332			0.6122085707327214	1.3821457624435425	0.950621577096288
0.6157270645090926	1.3206050395965576	0.9242187894433508			0.6157270645090926	1.314178228378296	0.9197210518855231			0.6157270645090926	1.3937875032424927	0.9754351892730116			0.6157270645090926	1.3206050395965576	0.9242187894433508
0.6192455582854641	1.3212926387786865	0.9410359184688318			0.6192455582854641	1.296389102935791	0.9232995186665217			0.6192455582854641	1.3609139919281006	0.9692546580930758			0.6192455582854641	1.3212926387786865	0.9410359184688318
0.6227640520618356	1.274630069732666	0.9239622643032258			0.6227640520618356	1.256736159324646	0.9109911926690814			0.6227640520618356	1.3236685991287231	0.959509666289677			0.6227640520618356	1.274630069732666	0.9239622643032258
0.6262825458382071	1.2596478462219238	0.9294795731291166			0.6262825458382071	1.2364552021026611	0.912365936228024			0.6262825458382071	1.2876399755477905	0.9501346257643846			0.6262825458382071	1.2596478462219238	0.9294795731291166
0.6298010396145783	1.2468684911727905	0.936677141359205			0.6298010396145783	1.2237982749938965	0.9193461808953592			0.6298010396145783	1.2631481885910034	0.9489067493609109			0.6298010396145783	1.2468684911727905	0.936677141359205
0.6333195333909498	1.257256031036377	0.9616780241813702			0.6333195333909498	1.202789306640625	0.9200162616735718			0.6333195333909498	1.2423310279846191	0.9502618441120892			0.6333195333909498	1.257256031036377	0.9616780241813702
0.6368380271673213	1.252434492111206	0.9755645391091377			0.6368380271673213	1.1973395347595215	0.9326492273969366			0.6368380271673213	1.2196431159973145	0.9500222867781588			0.6368380271673213	1.252434492111206	0.9755645391091377
0.6403565209436928	1.2120736837387085	0.961576016694179			0.6403565209436928	1.169291615486145	0.9276356434659219			0.6403565209436928	1.196986436843872	0.9496067668545563			0.6403565209436928	1.2120736837387085	0.961576016694179
0.643875014720064	1.1932344436645508	0.96425671190596			0.643875014720064	1.142914891242981	0.923593321919528			0.643875014720064	1.1558239459991455	0.9340251444421344			0.643875014720064	1.1932344436645508	0.96425671190596
0.6473935084964355	1.1713465452194214	0.9643249789700443			0.6473935084964355	1.1196295022964478	0.9217483082234191			0.6473935084964355	1.1320253610610962	0.9319533609316843			0.6473935084964355	1.1713465452194214	0.9643249789700443
0.650912002272807	1.1447563171386719	0.960243223101887			0.650912002272807	1.0986385345458984	0.9215586200087035			0.650912002272807	1.1048862934112549	0.9267994805504948			0.650912002272807	1.1447563171386719	0.960243223101887
0.6544304960491782	1.1145691871643066	0.9527182256476164			0.6544304960491782	1.0701320171356201	0.9147339839210659			0.6544304960491782	1.0784751176834106	0.921865620985288			0.6544304960491782	1.1145691871643066	0.9527182256476164
0.6579489898255497	1.0535078048706055	0.917791136475348			0.6579489898255497	1.0383580923080444	0.9045930816057468			0.6579489898255497	1.037172555923462	0.903560234455709			0.6579489898255497	1.0535078048706055	0.917791136475348
0.6614674836019212	1.0308446884155273				0.6614674836019212	1.0211894512176514				0.6614674836019212	1.0065889358520508	0.8938533192477068			0.6614674836019212	1.0308446884155273	0.9153923640105016
0.6649859773782928	1.0276521444320679				0.6649859773782928	1.006996750831604				0.6649859773782928	0.9995510578155518	0.9048708475631594			0.6649859773782928	1.0276521444320679	0.9303100723024297
0.6685044711546639	1.0318366289138794				0.6685044711546639	1.003151774406433				0.6685044711546639	0.9764931201934814	0.9013176144345046			0.6685044711546639	1.0318366289138794	0.9524005222966712
0.6720229649310354	0.9924217462539673				0.6720229649310354	0.9780312180519104				0.6720229649310354	0.9515514373779297	0.8956280624462089			0.6720229649310354	0.9924217462539673	0.9340963498236926
0.675541458707407	0.9542444348335266				0.675541458707407	0.956636905670166				0.675541458707407	0.9221596121788025	0.8852132906406047			0.675541458707407	0.9542444348335266	0.9160126803006063
0.6790599524837784	0.9277039766311646				0.6790599524837784	0.9305484294891357				0.6790599524837784	0.8925650119781494	0.8739525248831698			0.6790599524837784	0.9277039766311646	0.9083587615110217
0.6825784462601496	0.9974904656410217				0.6825784462601496	0.9401654005050659				0.6825784462601496	0.9050409197807312	0.9040284648049034			0.6825784462601496	0.9974904656410217	0.9963745347197165
0.6860969400365212	0.8926151990890503				0.6860969400365212	0.8942922353744507				0.6860969400365212	0.8699601292610168	0.8866226700172176			0.6860969400365212	0.8926151990890503	0.9097115695406891
0.6896154338128926	0.907325804233551				0.6896154338128926	0.8920032382011414				0.6896154338128926	0.8561046123504639	0.8903312057130675			0.6896154338128926	0.907325804233551	0.9436002056749928
0.6931339275892641	0.897932767868042				0.6931339275892641	0.8769919276237488				0.6931339275892641	0.832321286201477	0.8834066493362452			0.6931339275892641	0.897932767868042	0.9530452368157721
0.6966524213656354	0.8855636119842529				0.6966524213656354	0.8573448061943054				0.6966524213656354	0.8201117515563965	0.8884790761141109			0.6966524213656354	0.8855636119842529	0.9593871243695952
0.7001709151420068	0.8478102087974548				0.7001709151420068	0.8403023481369019				0.7001709151420068	0.7935224175453186	0.877601219167045			0.7001709151420068	0.8478102087974548	0.9376411394295616
0.7036894089183783	0.8225480318069458				0.7036894089183783	0.821523904800415				0.7036894089183783	0.7717891931533813	0.8714850344080203			0.7036894089183783	0.8225480318069458	0.9288006192052094
0.7072079026947496	0.8086329698562622				0.7072079026947496	0.8112045526504517				0.7072079026947496	0.7653120160102844	0.8824337410429766			0.7072079026947496	0.8086329698562622	0.9323844480839132
0.710726396471121	0.8019886016845703				0.710726396471121	0.7948975563049316				0.710726396471121	0.748309850692749	0.8811834133033587			0.710726396471121	0.8019886016845703	0.9443936116971854
0.7142448902474925	0.7842753529548645				0.7142448902474925	0.7809638977050781				0.7142448902474925	0.7295284271240234	0.877459381407379			0.7142448902474925	0.7842753529548645	0.9433076410237987
0.717763384023864	0.782632052898407				0.717763384023864	0.7696369886398315				0.717763384023864	0.7190256714820862	0.8834614730112865			0.717763384023864	0.782632052898407	0.9616140721419657
0.7212818778002352	0.7401555776596069				0.7212818778002352	0.7453432083129883				0.7212818778002352	0.6946663856506348	0.8720391858401895			0.7212818778002352	0.7401555776596069	0.9291434003525252
0.7248003715766067	0.7346898317337036				0.7248003715766067	0.73872971534729				0.7248003715766067	0.6823575496673584	0.8752780539396293			0.7248003715766067	0.7346898317337036	0.9424060418528247
0.7283188653529782	0.705367386341095				0.7283188653529782	0.7155916690826416				0.7283188653529782	0.664141058921814	0.8706149734078102			0.7283188653529782	0.705367386341095	0.9246580659215151
0.7318373591293497	0.7369498610496521				0.7318373591293497	0.724399209022522				0.7318373591293497	0.6744716763496399	0.9036875726005713			0.7318373591293497	0.7369498610496521	0.9873985855213779
0.7353558529057209	0.6837456226348877				0.7353558529057209	0.6894017457962036				0.7353558529057209	0.6433214545249939	0.8811054169113248			0.7353558529057209	0.6837456226348877	0.9364710576350362
[truncated: 76 more rows]

## Sheet: Figure S2
Concentration 70 mg/ml trasmission 1.19E-06
[truncated: 3,623 more rows]

## Sheet: Figure S3
Concentration 70 mg/ml
[truncated: 19 more rows]

## Sheet: Figure S4a
	58.843029627531934	0.05921479388959965	0.05244433186300161	0.046792090403733444	0.04536648114892372	0.05085083712942775	0.04885631868283592	0.04241683390278686	0.0448602583428608	0.03305245714398612	0.046552555093622855	0.03566224171880382	0.03137394645345993	0.03842943669848665	0.02515057957367378	0.037654622955352345	0.025224980549885943	0.040187045306646706	0.02913064315773295	0.02722840260813251	0.026402452645858422	0.021340878951274393	0.017033483283288943	0.021917488977779488	0.02984431520351041	0.020273088209309058	0.023784302139804814	0.028441402398685624	0.01964594109548233	0.030394282027821955	0.011578992513580423	0.01612354050090499	0.026509930963782458	0.013560718140614124	0.017883404294926807	0.026974646129137553	0.012321929478619896	0.019097796745684667	0.029385355140476847	0.021065798226377545	0.017924773460295033	0.03367076361117281	0.01196006113722975	0.011991869619138056	0.005062734943046486	0.0027611333687114674	0.001317977272302026	0.018893324528498078	0.017552451396042834
[truncated: 309 more rows]
[truncated: 261 more columns]

[truncated: 16 more sheets: Figure S4b, Figure S4c, Figure S4d, Figure S4e, Figure S4f, Figure S4g, Figure S4h, Figure S4i, Figure S4j, Figure S4k, Figure S4l, Figure S5, Figure S6, Figure S7, Figure S8, Figure S9]
